# Supplementary material for: Protective Effect Against Acute Experimental Toxoplasmosis Conferred by Intranasal Immunisation with Toxoplasma gondii Membrane Proteins Plus CpG Adjuvant
Source: Vaccines (Basel). 2026 Jun 17;14(6):539. doi: 10.3390/vaccines14060539 (PMC13308317; doi:10.3390/vaccines14060539)
Supplement: Supplementary file 1 [file vaccines-14-00539-s001.zip]

Archive with 11 entries (11 files):
- Figure S1.pptx
- Figure S2.pptx
- Figure S3.pptx
- Figure S4.pptx
- Figure S5.pptx
- Figure S6.pptx
- Figure S7.pptx
- Figure S8.pptx
- File S1.xlsx
- Table S1.pdf
- Table S2.pdf
