# Supplementary material for: Protective Effect Against Acute Experimental Toxoplasmosis Conferred by Intranasal Immunisation with Toxoplasma gondii Membrane Proteins Plus CpG Adjuvant
Source: Vaccines (Basel). 2026 Jun 17;14(6):539. doi: 10.3390/vaccines14060539 (PMC13308317; doi:10.3390/vaccines14060539)
Supplement: Supplementary file 1 [file vaccines-14-00539-s001.zip › File S1.xlsx]

## Sheet: Proteins
Checked	Protein FDR Confidence: Sequest HT	Master	Accession	Description	Exp. q-value: Sequest HT	Coverage [%]	Contaminant	Marked as	# Peptides	# Isoforms	# PSMs	# Unique Peptides	# AAs	MW [kDa]	calc. pI	Score Sequest HT: Sequest HT	# Peptides (by Search Engine): Sequest HT	Biological Process	Cellular Component	Molecular Function	Pfam IDs	Entrez Gene ID	Gene Symbol	Gene ID	Ensembl Gene ID	Reactome Pathways	WikiPathways	# Protein Pathway Groups	# Razor Peptides	Abundance: F6: Sample	Found in Sample: [S6] F6: Sample	# Protein Groups	Modifications
FALSE	High	Master Protein	P01869	Ig gamma-1 chain C region, membrane-bound form OS=Mus musculus OX=10090 GN=Ighg1 PE=1 SV=2	0	50	FALSE		14	34	452	13	393	43.4	6.44	1486.48	14	cell organization and biogenesis;stress response;transport;signal transduction;other biological processes	non-structural extracellular;plasma membrane;other membranes	signal transduction activity or receptor binding;other molecular function	Pf07654		Ighg1	P01869		Regulation of Complement cascade; Initial triggering of complement; Classical antibody-mediated complement activation; FCGR activation; Regulation of actin dynamics for phagocytic cup formation; Role of phospholipids in phagocytosis		6	1	1.19431e+10	High	1
FALSE	High	Master Protein	P01837	Immunoglobulin kappa constant OS=Mus musculus OX=10090 GN=Igkc PE=1 SV=2	0	81	FALSE		11	31	361	11	107	11.9	5.9	1066.29	11	cell organization and biogenesis;stress response;transport;developmental processes;signal transduction;other biological processes	non-structural extracellular;plasma membrane;other membranes	signal transduction activity or receptor binding;other molecular function	Pf07654		Igkc	A0A075B5P2; P01837		Immunoregulatory interactions between a Lymphoid and a non-Lymphoid cell; Regulation of Complement cascade; Cell surface interactions at the vascular wall; Scavenging of heme from plasma; Initial triggering of complement; Classical antibody-mediated complement activation; FCGR activation; Regulation of actin dynamics for phagocytic cup formation; Role of phospholipids in phagocytosis; Role of LAT…		16	0	8.10552e+09	High	1
FALSE	High	Master Protein	P01865	Ig gamma-2A chain C region, membrane-bound form OS=Mus musculus OX=10090 GN=Igh-1a PE=1 SV=3	0	44	FALSE		14	24	244	12	398	43.9	6.29	697.08	14	cell organization and biogenesis;stress response;transport;signal transduction;other biological processes	non-structural extracellular;plasma membrane;other membranes;cytosol;other cytoplasmic organelle	signal transduction activity or receptor binding;other molecular function	Pf07654		Igh-1a	P01865				0	2	3.82818e+09	High	1
FALSE	High	Master Protein	P01867	Ig gamma-2B chain C region OS=Mus musculus OX=10090 GN=Igh-3 PE=1 SV=3	0	41	FALSE		16	19	245	15	404	44.2	6.52	608.11	16	cell organization and biogenesis;stress response;transport;signal transduction;other biological processes	non-structural extracellular;plasma membrane;other membranes	signal transduction activity or receptor binding;other molecular function	Pf07654		Igh-3	P01866; P01867		Regulation of Complement cascade; Initial triggering of complement; Classical antibody-mediated complement activation; FCGR activation; Regulation of actin dynamics for phagocytic cup formation; Role of phospholipids in phagocytosis		6	1	4.82968e+09	High	1
FALSE	High	Master Protein	P19909	Immunoglobulin G-binding protein G OS=Streptococcus sp. group G OX=1320 GN=spg PE=1 SV=1	0	26	FALSE		7	22	174	7	593	63.3	4.88	546.36	7		non-structural extracellular;other cell component	other molecular function	Pf00746, Pf01378, Pf17573		spg	P19909				0	0	4.47247e+09	High	1
FALSE	High	Master Protein	P15636	SWISS-PROT:P15636 Protease I precursor Lysyl endopeptidase Achromobacter lyticus.	0	31	TRUE		14	25	190	14	653	68.1	7.24	532.45	14	protein metabolism	non-structural extracellular	other molecular function	Pf01483, Pf18911							0	0	2.86843e+09	High	1
FALSE	High	Master Protein	P07724	Albumin OS=Mus musculus OX=10090 GN=Alb PE=1 SV=3	0	66	FALSE		35	43	221	18	608	68.6	6.07	458.81	35	stress response;other biological processes	non-structural extracellular;extracellular matrix;ER/Golgi;other cell component	nucleic acid binding activity;other molecular function	Pf00273	11657	Alb	mmu:11657; P07724; Q3TV03; Q61802; Q8C7C7; Q8C7H3; Q8CG74	ENSMUSG00000029368	Platelet degranulation ; Regulation of Insulin-like Growth Factor (IGF) transport and uptake by Insulin-like Growth Factor Binding Proteins (IGFBPs); Post-translational protein phosphorylation; Scavenging of heme from plasma; Cytoprotection by HMOX1; Heme degradation; Recycling of bile acids and salts; Heme biosynthesis; HDL remodeling		9	19	1.77859e+09	High	1
FALSE	High	Master Protein	P01872	Immunoglobulin heavy constant mu OS=Mus musculus OX=10090 GN=Ighm PE=1 SV=2	0	38	FALSE		15	21	128	15	454	49.9	7.01	331.05	15	cell organization and biogenesis;other metabolic processes;stress response;transport;developmental processes;signal transduction;other biological processes	non-structural extracellular;plasma membrane;other membranes;cytosol;other cell component	signal transduction activity or receptor binding;other molecular function	Pf07654		Ighm	P01872; P01873		Cell surface interactions at the vascular wall; CD22 mediated BCR regulation; Antigen activates B Cell Receptor (BCR) leading to generation of second messengers		3	0	1.0942e+09	High	1
FALSE	High	Master Protein	P03987	Ig gamma-3 chain C region OS=Mus musculus OX=10090 PE=1 SV=2	0	38	FALSE		12	16	128	12	398	43.9	7.14	246.71	12		non-structural extracellular;plasma membrane;other membranes	signal transduction activity or receptor binding	Pf07654							0	0	9.68299e+08	High	1
FALSE	High	Master Protein	P01864	Ig gamma-2A chain C region secreted form OS=Mus musculus OX=10090 PE=1 SV=1	0	16	FALSE		3	4	77	1	335	36.6	8.22	222.23	3		non-structural extracellular		Pf07654							0	0	1.72736e+06	High	1
FALSE	High	Master Protein	P01843	Ig lambda-1 chain C region OS=Mus musculus OX=10090 PE=1 SV=1	0	81	FALSE		5	7	87	5	105	11.6	6.27	219.61	5	cell organization and biogenesis;stress response;transport;signal transduction;other biological processes	non-structural extracellular;plasma membrane;other membranes	signal transduction activity or receptor binding;other molecular function	Pf07654							0	0	4.44327e+08	High	1
FALSE	High	Master Protein	P02770	Albumin OS=Rattus norvegicus OX=10116 GN=Alb PE=1 SV=2	0	28	FALSE		17	19	95	1	608	68.7	6.48	198.92	17	stress response;other biological processes	non-structural extracellular;extracellular matrix;other cell component	nucleic acid binding activity;other molecular function	Pf00273	24186	Alb	P02770; P11382; Q5U3X3; rno:24186		Regulation of Insulin-like Growth Factor (IGF) transport and uptake by Insulin-like Growth Factor Binding Proteins (IGFBPs); Scavenging of heme from plasma; Cytoprotection by HMOX1; Heme degradation; Platelet degranulation ; Post-translational protein phosphorylation; Heme biosynthesis; Recycling of bile acids and salts; HDL remodeling		9	0	7863613	High	1
FALSE	High	Master Protein	P01638	Ig kappa chain V-V region L6 (Fragment) OS=Mus musculus OX=10090 PE=4 SV=1	0	36	FALSE		3	6	76	3	115	13	7.81	178.2	3	other biological processes	non-structural extracellular;other cell component		Pf07686							0	0	2.60364e+08	High	1
FALSE	High	Master Protein	P01671	Ig kappa chain V-III region PC 7175 OS=Mus musculus OX=10090 PE=1 SV=1	0	68	FALSE		4	5	76	2	111	12	7.37	159.22	4	other biological processes	non-structural extracellular;other cell component		Pf07686							0	1	1.13042e+08	High	1	Acetyl [N-Term]
FALSE	High	Master Protein	P01631	Ig kappa chain V-II region 26-10 OS=Mus musculus OX=10090 PE=1 SV=1	0	60	FALSE		5	9	57	4	113	12.3	8.88	150.87	5	other biological processes	non-structural extracellular;other cell component	other molecular function	Pf07686							0	1	1.03637e+09	High	1	Acetyl [N-Term]
FALSE	High	Master Protein	P01672	Ig kappa chain V-III region PC 7940 OS=Mus musculus OX=10090 PE=1 SV=1	0	41	FALSE		3	4	74	1	111	12	7.37	135.53	3	other biological processes	non-structural extracellular;other cell component		Pf07686							0	0	1.35688e+06	High	1	Acetyl [N-Term]
FALSE	High	Master Protein	P04940	Ig kappa chain V-VI region NQ2-17.4.1 OS=Mus musculus OX=10090 PE=2 SV=1	0	43	FALSE		4	10	41	4	107	11.6	9.36	134.68	4	other biological processes	non-structural extracellular;other cell component		Pf07686							0	0	3.71294e+08	High	1
FALSE	High	Master Protein	P03977	Ig kappa chain V-III region 50S10.1 OS=Mus musculus OX=10090 PE=1 SV=1	0	68	FALSE		4	7	58	1	111	12	5.06	119.11	4	other biological processes	non-structural extracellular;other cell component		Pf07686							0	0	2.30142e+07	High	1	Acetyl [N-Term]
FALSE	High	Master Protein	P01656	Ig kappa chain V-III region MOPC 70 OS=Mus musculus OX=10090 PE=1 SV=1	0	72	FALSE		5	8	58	2	111	11.9	5.34	116.96	5	other biological processes	non-structural extracellular;other cell component		Pf07686							0	6	5.94618e+08	High	1	Acetyl [N-Term]
FALSE	High	Master Protein	P01643	Ig kappa chain V-V region MOPC 173 OS=Mus musculus OX=10090 PE=1 SV=1	0	42	FALSE		3	4	51	1	108	11.8	9.1	113.62	3	other biological processes	non-structural extracellular;other cell component		Pf07686							0	0	1.69614e+07	High	1
FALSE	High	Master Protein	Q61838	Pregnancy zone protein OS=Mus musculus OX=10090 GN=Pzp PE=1 SV=3	0	36	FALSE		36	39	60	36	1495	165.7	6.68	113.53	36	developmental processes;other biological processes	non-structural extracellular	enzyme regulator activity;other molecular function	Pf00207, Pf01835, Pf07677, Pf07678, Pf07703, Pf17789, Pf17791		Pzp	E9QPW0; Q60628; Q61838; Q6PEM2	ENSMUSG00000030359			0	0	1.37172e+08	High	1
FALSE	High	Master Protein	P01027	Complement C3 OS=Mus musculus OX=10090 GN=C3 PE=1 SV=3	0	31	FALSE		42	46	65	42	1663	186.4	6.73	110.63	42	cell-cell signaling;cell organization and biogenesis;other metabolic processes;stress response;developmental processes;signal transduction;other biological processes	non-structural extracellular;other cell component	signal transduction activity or receptor binding;enzyme regulator activity;other molecular function	Pf00207, Pf01759, Pf01821, Pf01835, Pf07677, Pf07678, Pf07703, Pf17789, Pf17790, Pf17791	12266	C3	mmu:12266; P01027; Q61370; Q80XP1	ENSMUSG00000024164	Immunoregulatory interactions between a Lymphoid and a non-Lymphoid cell; Regulation of Complement cascade; Neutrophil degranulation; Regulation of Insulin-like Growth Factor (IGF) transport and uptake by Insulin-like Growth Factor Binding Proteins (IGFBPs); Post-translational protein phosphorylation; G alpha (i) signalling events; Peptide ligand-binding receptors; Alternative complement activati…	Complement activation, classical pathway; Tyrobp causal network in microglia	11	0	1.47408e+08	High	1
FALSE	High	Master Protein	P01647	Ig kappa chain V-V region HP 124E1 OS=Mus musculus OX=10090 PE=1 SV=1	0	61	FALSE		5	6	52	1	108	12	8.46	106.04	5	other biological processes	non-structural extracellular;other cell component		Pf07686							0	2	1.32589e+08	High	1
FALSE	High	Master Protein	P01665	Ig kappa chain V-III region PC 7043 OS=Mus musculus OX=10090 PE=1 SV=1	0	31	FALSE		2	4	46	1	111	12	4.61	104.77	2	other biological processes	non-structural extracellular;other cell component		Pf07686							0	0	5.80934e+07	High	1	Acetyl [N-Term]
FALSE	High	Master Protein	Q01339	Beta-2-glycoprotein 1 OS=Mus musculus OX=10090 GN=Apoh PE=1 SV=1	0	45	FALSE		15	18	63	15	345	38.6	8.22	103.8	15	protein metabolism;other metabolic processes;stress response;transport;developmental processes;other biological processes	non-structural extracellular;plasma membrane;other membranes;other cell component	enzyme regulator activity;other molecular function	Pf00084, Pf09014	11818	Apoh	mmu:11818; Q01339	ENSMUSG00000000049	Platelet degranulation		1	0	2.40422e+08	High	1
FALSE	High	Master Protein	P01662	Ig kappa chain V-III region ABPC 22/PC 9245 OS=Mus musculus OX=10090 PE=1 SV=1	0	62	FALSE		3	3	44	1	111	12	5.06	102.33	3	other biological processes	non-structural extracellular;other cell component		Pf07686							0	1	3.94138e+07	High	1
FALSE	High	Master Protein	P01663	Ig kappa chain V-III region PC 4050 OS=Mus musculus OX=10090 PE=1 SV=1	0	62	FALSE		3	3	44	1	111	12	5.06	102.05	3	other biological processes	non-structural extracellular;other cell component		Pf07686							0	0	1.22266e+06	High	1
FALSE	High	Master Protein	P01801	Ig heavy chain V-III region J606 OS=Mus musculus OX=10090 PE=1 SV=1	0	45	FALSE		5	8	49	1	115	12.8	7.12	97.02	5	cell organization and biogenesis;stress response;transport;signal transduction;other biological processes	non-structural extracellular;plasma membrane;other membranes	signal transduction activity or receptor binding;other molecular function	Pf07686							0	6	2.9059e+08	High	1
FALSE	High	Master Protein	P01648	Ig kappa chain V-V region HP 91A3 OS=Mus musculus OX=10090 PE=1 SV=1	0	42	FALSE		4	5	46	1	108	12	8.47	96.86	4	other biological processes	non-structural extracellular;other cell component		Pf07686							0	0	8.57851e+07	High	1
FALSE	High	Master Protein	P07759	Serine protease inhibitor A3K OS=Mus musculus OX=10090 GN=Serpina3k PE=1 SV=2	0	49	FALSE		17	21	46	15	418	46.9	5.16	89.95	17	other biological processes	non-structural extracellular	enzyme regulator activity	Pf00079	20714	Serpina3k	mmu:20714; P07759; Q62257; Q8VCH3; Q91W80; Q91X80				0	4	9.96898e+07	High	1
FALSE	High	Master Protein	P01807	Ig heavy chain V region X44 OS=Mus musculus OX=10090 PE=1 SV=1	0	66	FALSE		7	9	64	4	119	13.2	7.94	86.06	7	cell organization and biogenesis;stress response;transport;signal transduction;other biological processes	non-structural extracellular;plasma membrane;other membranes	signal transduction activity or receptor binding;other molecular function	Pf07686							0	4	7.38048e+08	High	1
FALSE	High	Master Protein	Q921I1	Serotransferrin OS=Mus musculus OX=10090 GN=Tf PE=1 SV=1	0	41	FALSE		25	26	42	25	697	76.7	7.18	84.09	25	cell organization and biogenesis;stress response;transport;developmental processes;signal transduction;other biological processes	non-structural extracellular;extracellular matrix;plasma membrane;other membranes;other cytoplasmic organelle;other cell component	signal transduction activity or receptor binding;other molecular function	Pf00405	22041	Tf	mmu:22041; O35421; Q3UBW7; Q58E69; Q61803; Q62357; Q62358; Q62359; Q63915; Q64515; Q8VII5; Q921I1; Q922C0	ENSMUSG00000032554	Regulation of Insulin-like Growth Factor (IGF) transport and uptake by Insulin-like Growth Factor Binding Proteins (IGFBPs); Post-translational protein phosphorylation; Platelet degranulation ; Cargo recognition for clathrin-mediated endocytosis; Transferrin endocytosis and recycling	Iron homeostasis	8	0	5.31316e+07	High	1
FALSE	High	Master Protein	P28665	Murinoglobulin-1 OS=Mus musculus OX=10090 GN=Mug1 PE=1 SV=3	0	27	FALSE		29	32	42	29	1476	165.2	6.42	82.89	29	developmental processes;other biological processes	non-structural extracellular	enzyme regulator activity;other molecular function	Pf00207, Pf01835, Pf07677, Pf07678, Pf07703, Pf17789, Pf17791	17836	Mug1	mmu:17836; P28665; Q3UNE7; Q80XE6	ENSMUSG00000059908			0	0	4.05252e+07	High	1
FALSE	High	Master Protein	P18526	Ig heavy chain V region 345 OS=Mus musculus OX=10090 PE=1 SV=1	0	35	FALSE		3	5	45	1	117	12.9	9.1	81.63	3	cell organization and biogenesis;stress response;transport;signal transduction;other biological processes	non-structural extracellular;plasma membrane;other membranes	signal transduction activity or receptor binding;other molecular function	Pf07686							0	0	1.16864e+06	High	1
FALSE	High	Master Protein	P01844	Ig lambda-2 chain C region OS=Mus musculus OX=10090 GN=Iglc2 PE=1 SV=1	0	83	FALSE		5	8	35	2	104	11.2	6.27	81.1	5	cell organization and biogenesis;stress response;transport;signal transduction;other biological processes	non-structural extracellular;plasma membrane;other membranes	signal transduction activity or receptor binding;other molecular function	Pf07654		Iglc2	P01844	ENSMUSG00000076937			0	5	1.10125e+08	High	1
FALSE	High	Master Protein	P18525	Ig heavy chain V region 5-84 OS=Mus musculus OX=10090 PE=1 SV=1	0	32	FALSE		3	5	37	1	117	12.9	8.88	76	3	cell organization and biogenesis;stress response;transport;signal transduction;other biological processes	non-structural extracellular;plasma membrane;other membranes	signal transduction activity or receptor binding;other molecular function	Pf07686							0	0	1.81294e+08	High	1
FALSE	High	Master Protein	P06312	Immunoglobulin kappa variable 4-1 OS=Homo sapiens OX=9606 GN=IGKV4-1 PE=1 SV=1	0	13	FALSE		2	2	46	2	121	13.4	5.25	75.78	2	other biological processes	non-structural extracellular;plasma membrane;other membranes;other cell component	other molecular function	Pf07686		IGKV4-1	P01625; P06312; P06313; P06314; P83593	ENSG00000211598	Initial triggering of complement; Classical antibody-mediated complement activation; Immunoregulatory interactions between a Lymphoid and a non-Lymphoid cell; Cell surface interactions at the vascular wall; FCGR activation; Regulation of actin dynamics for phagocytic cup formation; Role of phospholipids in phagocytosis; Scavenging of heme from plasma; Role of LAT2/NTAL/LAB on calcium mobilization…		18	0	4.37875e+08	High	1
FALSE	High	Master Protein	P02754	SWISS-PROT:P02754 Beta-lactoglobulin - Bos taurus (Bovine).	0	85	TRUE		11	14	37	11	162	18.3	4.92	68.85	11											0	0	2.8753e+08	High	1
FALSE	High	Master Protein	P01660	Ig kappa chain V-III region PC 3741/TEPC 111 OS=Mus musculus OX=10090 PE=1 SV=1	0	58	FALSE		3	4	35	1	111	12.1	5.38	68.13	3	other biological processes	non-structural extracellular;other cell component		Pf07686							0	0	1.77625e+06	High	1	Acetyl [N-Term]
FALSE	High	Master Protein	P01659	Ig kappa chain V-III region TEPC 124 OS=Mus musculus OX=10090 PE=1 SV=1	0	26	FALSE		3	4	34	1	112	12.3	10.01	66.37	3	other biological processes	non-structural extracellular;other cell component		Pf07686							0	1	1.33655e+08	High	1	Acetyl [N-Term]
FALSE	High	Master Protein	P00761 SWISS-PROT:P00761	Trypsin - Sus scrofa (Pig).	0	39	TRUE		6	6	30	6	231	24.4	7.18	64.69	6	protein metabolism;other biological processes	non-structural extracellular	other molecular function	Pf00089							0	0	6.51639e+08	High	1
FALSE	High	Master Protein	P01667	Ig kappa chain V-III region PC 6308 OS=Mus musculus OX=10090 PE=1 SV=1	0	31	FALSE		2	3	33	1	111	12.1	4.61	64.31	2	other biological processes	non-structural extracellular;other cell component		Pf07686							0	0		High	1	Acetyl [N-Term]
FALSE	High	Master Protein	P04264	Keratin, type II cytoskeletal 1 OS=Homo sapiens OX=9606 GN=KRT1 PE=1 SV=6	0	34	FALSE		21	23	36	18	644	66	8.12	63.24	21	cell organization and biogenesis;protein metabolism;other metabolic processes;stress response;developmental processes;other biological processes	non-structural extracellular;plasma membrane;other membranes;cytosol;cytoskeleton;other cell component	bone, tooth or skin structural activity;other molecular function	Pf00038, Pf16208, Pf16210	3848	KRT1	B2RA01; hsa:3848; P04264; P85925; P86104; Q14720; Q6GSJ0; Q9H298	ENSG00000167768	Formation of the cornified envelope; Neutrophil degranulation	Corticotropin-releasing hormone signaling pathway	4	3	8.59347e+07	High	1
FALSE	High	Master Protein	P02769	SWISS-PROT:P02769 (Bos taurus) Bovine serum albumin precursor	0	40	TRUE		22	23	37	14	607	69.2	6.18	63.22	22	stress response;other biological processes	non-structural extracellular;other cell component	nucleic acid binding activity;other molecular function	Pf00273	280717	ALB	A5PJX3; bta:280717; O02787; P02769; P04277; Q3SZR2				0	5	1.64263e+07	High	1
FALSE	High	Master Protein	P18528	Ig heavy chain V region 6.96 OS=Mus musculus OX=10090 PE=4 SV=1	0	84	FALSE		5	8	40	3	98	11	7.93	61.28	5	cell organization and biogenesis;stress response;transport;signal transduction;other biological processes	non-structural extracellular;plasma membrane;other membranes	signal transduction activity or receptor binding;other molecular function	Pf07686							0	4	1.29326e+08	High	1
FALSE	High	Master Protein	P01798	Ig heavy chain V-III region E109 OS=Mus musculus OX=10090 PE=1 SV=1	0	25	FALSE		3	4	24	1	113	12.6	7.39	61.15	3	cell organization and biogenesis;stress response;transport;signal transduction;other biological processes	non-structural extracellular;plasma membrane;other membranes	signal transduction activity or receptor binding;other molecular function	Pf07686							0	0	5.28888e+06	High	1
FALSE	High	Master Protein	P06330	Ig heavy chain V region AC38 205.12 OS=Mus musculus OX=10090 PE=1 SV=1	0	66	FALSE		5	7	31	3	118	12.9	7.11	60.86	5	cell organization and biogenesis;stress response;transport;signal transduction;other biological processes	non-structural extracellular;plasma membrane;other membranes	signal transduction activity or receptor binding;other molecular function	Pf07686							0	2	3.47116e+08	High	1
FALSE	High	Master Protein	P01633	Ig kappa chain V19-17 OS=Mus musculus OX=10090 GN=Igk-V19-17 PE=1 SV=1	0	17	FALSE		3	4	40	2	149	16.4	6.92	57.09	3	other biological processes	non-structural extracellular;plasma membrane;other membranes;other cell component		Pf07686		Igk-V19-17	P01633				0	1	6.12824e+08	High	1
FALSE	High	Master Protein	P00711	Alpha-lactalbumin OS=Bos taurus OX=9913 GN=LALBA PE=1 SV=2	0	49	TRUE		10	12	35	10	142	16.2	5.14	56.28	10	other metabolic processes;other biological processes	non-structural extracellular	other molecular function	Pf00062	281894	LALBA	bta:281894; P00711; Q3T111; Q95NE4				0	0	9.65501e+07	High	1
FALSE	High	Master Protein	P18527	Ig heavy chain V region 914 OS=Mus musculus OX=10090 PE=1 SV=1	0	59	FALSE		4	5	24	2	97	10.7	9.17	54.28	4	cell organization and biogenesis;stress response;transport;signal transduction;other biological processes	non-structural extracellular;plasma membrane;other membranes	signal transduction activity or receptor binding;other molecular function	Pf07686							0	1	6.6063e+06	High	1
FALSE	High	Master Protein	P22599	Alpha-1-antitrypsin 1-2 OS=Mus musculus OX=10090 GN=Serpina1b PE=1 SV=2	0	31	FALSE		9	12	28	4	413	45.9	5.54	53.32	9	protein metabolism;other metabolic processes;stress response;developmental processes;other biological processes	non-structural extracellular;ER/Golgi;other cell component	enzyme regulator activity;other molecular function	Pf00079	20701	Serpina1b	mmu:20701; P22599; Q61283; Q80ZH5; Q8VC20	ENSMUSG00000071178			0	7	2.98976e+07	High	1
FALSE	High	Master Protein	P02088	Hemoglobin subunit beta-1 OS=Mus musculus OX=10090 GN=Hbb-b1 PE=1 SV=2	0	77	FALSE		9	10	25	4	147	15.8	7.65	51.88	9	other metabolic processes;transport;developmental processes;other biological processes	cytosol;other cell component	other molecular function	Pf00042	100503605; 101488143; 15129	Hbb-b1	mmu:100503605; mmu:101488143; mmu:15129; P02088; Q54AI0; Q91V86; Q9CRZ2; Q9CXH5; Q9CY12; Q9CY54; Q9R0S6				0	0	8.53882e+07	High	1
FALSE	High	Master Protein	P13645	SWISS-PROT:P13645 Tax_Id=9606 Gene_Symbol=KRT10 Keratin, type I cytoskeletal 10	0	33	TRUE		17	19	26	15	593	59.5	5.21	47.7	17											0	2	4.52212e+07	High	1
FALSE	High	Master Protein	P07758	Alpha-1-antitrypsin 1-1 OS=Mus musculus OX=10090 GN=Serpina1a PE=1 SV=4	0	28	FALSE		8	11	23	3	413	46	5.72	47.62	8	protein metabolism;other metabolic processes;stress response;other biological processes	non-structural extracellular;ER/Golgi;other cell component	enzyme regulator activity;other molecular function	Pf00079	20700; 20703	Serpina1a	mmu:20700; P07758; Q3UJ47; Q80YB8; Q8JZV6; Q91XB8	ENSMUSG00000066366			0	0	7.24754e+06	High	1
FALSE	High	Master Protein	P01679	Ig kappa chain V-VI region J539 OS=Mus musculus OX=10090 PE=1 SV=1	0	17	FALSE		1	1	15	1	107	11.5	8.46	47.43	1	other biological processes	non-structural extracellular;other cell component		Pf07686							0	0	225871794	High	1
FALSE	High	Master Protein	P18524	Ig heavy chain V region RF OS=Mus musculus OX=10090 PE=1 SV=1	0	27	FALSE		3	4	30	1	117	12.9	9.29	45.27	3	cell organization and biogenesis;stress response;transport;signal transduction;other biological processes	non-structural extracellular;plasma membrane;other membranes	signal transduction activity or receptor binding;other molecular function	Pf07686							0	2	7.25069e+07	High	1
FALSE	High	Master Protein	P01758	Ig heavy chain V region 108A OS=Mus musculus OX=10090 GN=Igh-VJ558 PE=4 SV=1	0	30	FALSE		2	5	21	2	117	13	7.97	43.72	2	cell organization and biogenesis;stress response;transport;signal transduction;other biological processes	non-structural extracellular;plasma membrane;other membranes	signal transduction activity or receptor binding;other molecular function	Pf07686		Igh-VJ558	P01758				0	0	4.59754e+07	High	1
FALSE	High	Master Protein	P01642	Ig kappa chain V-V region L7 (Fragment) OS=Mus musculus OX=10090 GN=Gm10881 PE=1 SV=1	0	40	FALSE		3	3	16	3	115	12.6	5.94	43.22	3	other biological processes	non-structural extracellular;other cell component		Pf07686		Gm10881	P01642	ENSMUSG00000076563			0	0	1.94123e+08	High	1
FALSE	High	Master Protein	Q9QWK4	CD5 antigen-like OS=Mus musculus OX=10090 GN=Cd5l PE=1 SV=3	0	45	FALSE		15	16	25	15	352	38.8	5.16	42.18	15	protein metabolism;other metabolic processes;stress response;transport;other biological processes	non-structural extracellular;plasma membrane;other membranes;other cell component	other molecular function	Pf00530	11801	Cd5l	mmu:11801; O35300; O35301; Q3TXN5; Q505P6; Q91W05; Q9QWK4	ENSMUSG00000015854			0	0	1.11358e+08	High	1
FALSE	High	Master Protein	P01635	Ig kappa chain V-V region K2 (Fragment) OS=Mus musculus OX=10090 PE=1 SV=1	0	41	FALSE		5	5	20	5	115	12.6	8.31	41.19	5	other biological processes	non-structural extracellular;other cell component		Pf07686							0	0	4.72771e+08	High	1
FALSE	High	Master Protein	P35527	SWISS-PROT:P35527 Tax_Id=9606 Gene_Symbol=KRT9 Keratin, type I cytoskeletal 9	0	28	TRUE		15	18	25	15	623	62.1	5.3	38.67	15											0	0	3.47855e+07	High	1
FALSE	High	Master Protein	P01639	Ig kappa chain V-V region MOPC 41 OS=Mus musculus OX=10090 GN=Gm5571 PE=1 SV=1	0	28	FALSE		3	3	20	3	130	14.3	5.48	38.53	3	other biological processes	non-structural extracellular;other cell component		Pf07686		Gm5571	P01639; P01640		Initial triggering of complement; Regulation of Complement cascade; Immunoregulatory interactions between a Lymphoid and a non-Lymphoid cell; Classical antibody-mediated complement activation; Cell surface interactions at the vascular wall; FCGR activation; Regulation of actin dynamics for phagocytic cup formation; Role of phospholipids in phagocytosis; Scavenging of heme from plasma; Role of LAT…		16	0	1.2163e+08	High	1
FALSE	High	Master Protein	P06909	Complement factor H OS=Mus musculus OX=10090 GN=Cfh PE=1 SV=2	0	26	FALSE		23	23	27	23	1234	139	6.99	38.26	23	cell adhesion;cell organization and biogenesis;DNA metabolism;other metabolic processes;stress response;developmental processes;other biological processes	non-structural extracellular;plasma membrane;other membranes;mitochondrion;nucleus;other cell component	other molecular function	Pf00084	12628	Cfh	mmu:12628; P06909; Q6NZK3	ENSMUSG00000026365	Regulation of Complement cascade		1	0	1.54402e+07	High	1
FALSE	High	Master Protein	Q28522	Albumin (Fragment) OS=Macaca mulatta OX=9544 GN=ALB PE=2 SV=1	0	14	TRUE		9	10	19	1	600	67.8	6.19	37.58	9	stress response;other biological processes	non-structural extracellular;other cell component	nucleic acid binding activity;other molecular function	Pf00273	704892	ALB	mcc:704892; Q28522				0	0	593174	High	1
FALSE	High	Master Protein	Q00623	Apolipoprotein A-I OS=Mus musculus OX=10090 GN=Apoa1 PE=1 SV=2	0	33	FALSE		8	9	18	8	264	30.6	5.73	37.33	8	cell cycle OR cell proliferation;cell organization and biogenesis;protein metabolism;other metabolic processes;transport;developmental processes;signal transduction;other biological processes	non-structural extracellular;cytosol;nucleus;other cell component	signal transduction activity or receptor binding;transporter activity;enzyme regulator activity;other molecular function	Pf01442	11806	Apoa1	mmu:11806; O08855; O09042; Q00623; Q8BPD5	ENSMUSG00000032083	Platelet degranulation ; Regulation of Insulin-like Growth Factor (IGF) transport and uptake by Insulin-like Growth Factor Binding Proteins (IGFBPs); Post-translational protein phosphorylation; Scavenging of heme from plasma; Retinoid metabolism and transport; Chylomicron assembly; Chylomicron remodeling; HDL remodeling; Heme signaling; Scavenging by Class B Receptors; Scavenging by Class A Recep…	Statin pathway; PPAR signaling pathway	16	0	7.62222e+07	High	1
FALSE	High	Master Protein	P01820	Ig heavy chain V region PJ14 OS=Mus musculus OX=10090 PE=1 SV=1	0	28	FALSE		2	5	15	2	115	12.4	8.16	37.01	2	cell organization and biogenesis;stress response;transport;signal transduction;other biological processes	non-structural extracellular;plasma membrane;other membranes	signal transduction activity or receptor binding;other molecular function	Pf07686							0	0	9.96165e+07	High	1
FALSE	High	Master Protein	P01942	Hemoglobin subunit alpha OS=Mus musculus OX=10090 GN=Hba PE=1 SV=2	0	57	FALSE		5	6	23	3	142	15.1	8.22	36.34	5	other metabolic processes;transport;developmental processes;other biological processes	non-structural extracellular;cytosol;translational apparatus;other cell component	other molecular function	Pf00042		Hba	P01942		Erythrocytes take up carbon dioxide and release oxygen; Erythrocytes take up oxygen and release carbon dioxide; Scavenging of heme from plasma; Cytoprotection by HMOX1; Heme signaling		5	2	4.29396e+07	High	1
FALSE	High	Master Protein	P01029	Complement C4-B OS=Mus musculus OX=10090 GN=C4b PE=1 SV=3	0	10	FALSE		10	12	22	10	1738	192.8	7.53	35.82	10	stress response;other biological processes	non-structural extracellular;other cell component	enzyme regulator activity;other molecular function	Pf00207, Pf01759, Pf01821, Pf01835, Pf07677, Pf07678, Pf07703, Pf17791	12268	C4b	E9QKK7; mmu:12268; O70346; P01029; Q31201; Q3TYY1; Q3TZC9; Q61372; Q61859; Q62353; Q6NWV8	ENSMUSG00000073418	Initial triggering of complement; Regulation of Complement cascade; Regulation of Insulin-like Growth Factor (IGF) transport and uptake by Insulin-like Growth Factor Binding Proteins (IGFBPs); Post-translational protein phosphorylation; Activation of C3 and C5	SIDS susceptibility pathways; Oxidative damage response; Complement activation, classical pathway	8	0	2.20396e+07	High	1
FALSE	High	Master Protein	Q9Z126	Platelet factor 4 OS=Mus musculus OX=10090 GN=Pf4 PE=1 SV=1	0	29	FALSE		3	3	17	3	105	11.2	9.29	35.82	3	cell organization and biogenesis;stress response;signal transduction;other biological processes	non-structural extracellular;other cell component	signal transduction activity or receptor binding;other molecular function	Pf00048	56744	Pf4	mmu:56744; Q9Z126	ENSMUSG00000029373	Common Pathway of Fibrin Clot Formation; G alpha (i) signalling events; Cell surface interactions at the vascular wall; Platelet degranulation ; Chemokine receptors bind chemokines	Chemokine signaling pathway	6	0	1.20701e+08	High	1
FALSE	High	Master Protein	P06728	Apolipoprotein A-IV OS=Mus musculus OX=10090 GN=Apoa4 PE=1 SV=3	0	33	FALSE		10	11	15	10	395	45	5.47	34.78	10	cell adhesion;cell organization and biogenesis;protein metabolism;other metabolic processes;stress response;transport;other biological processes	non-structural extracellular;cytosol;other cell component	transporter activity;enzyme regulator activity;other molecular function	Pf01442	11808	Apoa4	mmu:11808; P06728; Q91XF8	ENSMUSG00000032080	Retinoid metabolism and transport; Chylomicron assembly; Chylomicron remodeling	Statin pathway	4	0	1.21027e+07	High	1
FALSE	High	Master Protein	P01791	Ig heavy chain V region HPCM6 OS=Mus musculus OX=10090 PE=1 SV=1	0	67	FALSE		7	8	15	3	123	13.9	6.06	32.92	7	cell organization and biogenesis;stress response;transport;signal transduction;other biological processes	non-structural extracellular;plasma membrane;other membranes	signal transduction activity or receptor binding;other molecular function	Pf07686							0	4	1.50746e+08	High	1
FALSE	High	Master Protein	P35908	SWISS-PROT:P35908 Tax_Id=9606 Gene_Symbol=KRT2 Keratin, type II cytoskeletal 2 epidermal	0	31	TRUE		20	20	24	15	645	65.8	8	32.5	20											0	2	1.56622e+07	High	1
FALSE	High	Master Protein	A6X935	Inter alpha-trypsin inhibitor, heavy chain 4 OS=Mus musculus OX=10090 GN=Itih4 PE=1 SV=2	0	22	FALSE		17	18	20	17	942	104.6	6.4	31.3	17	other metabolic processes;stress response;other biological processes	non-structural extracellular;plasma membrane;other membranes;other cell component	enzyme regulator activity	Pf00092, Pf06668, Pf08487	16427	Itih4	A6X935; mmu:16427; O54882; Q505P8; Q8C7G9; Q8C7K5; Q91W60; Q9DBK8	ENSMUSG00000021922	Platelet degranulation		1	0	9.17274e+06	High	1
FALSE	High	Master Protein	P04945	Ig kappa chain V-VI region NQ2-6.1 OS=Mus musculus OX=10090 PE=2 SV=1	0	31	FALSE		2	2	11	2	108	11.7	8.84	29.56	2	other biological processes	non-structural extracellular;other cell component		Pf07686							0	0	1.20487e+08	High	1
FALSE	High	Master Protein	P01750	Ig heavy chain V region 102 OS=Mus musculus OX=10090 PE=1 SV=1	0	23	FALSE		2	4	12	1	117	12.9	8.6	29.55	2	cell organization and biogenesis;stress response;transport;signal transduction;other biological processes	non-structural extracellular;plasma membrane;other membranes	signal transduction activity or receptor binding;other molecular function	Pf07686							0	2	2.46115e+07	High	1
FALSE	High	Master Protein	P01741	Ig heavy chain V region OS=Mus musculus OX=10090 PE=1 SV=1	0	11	FALSE		1	2	11	1	114	12.5	5.06	29.12	1	cell organization and biogenesis;stress response;transport;signal transduction;other biological processes	non-structural extracellular;plasma membrane;other membranes	signal transduction activity or receptor binding;other molecular function	Pf07686							0	0	3.01692e+08	High	1
FALSE	High	Master Protein	P01636	Ig kappa chain V-V region MOPC 149 OS=Mus musculus OX=10090 PE=1 SV=1	0	44	FALSE		4	4	14	4	108	12	7.28	28.91	4	other biological processes	non-structural extracellular;other cell component		Pf07686							0	0	2.41521e+08	High	1
FALSE	High	Master Protein	P01809	Ig heavy chain V region X24 OS=Mus musculus OX=10090 PE=1 SV=1	0	43	FALSE		5	7	21	2	118	13.1	6.61	28.79	5	cell organization and biogenesis;stress response;transport;signal transduction;other biological processes	non-structural extracellular;plasma membrane;other membranes	signal transduction activity or receptor binding;other molecular function	Pf07686							0	0	2.17666e+07	High	1
FALSE	High	Master Protein	P02089	Hemoglobin subunit beta-2 OS=Mus musculus OX=10090 GN=Hbb-b2 PE=1 SV=2	0	73	FALSE		9	10	17	4	147	15.9	8.05	27.83	9	other metabolic processes;transport;developmental processes;other biological processes	cytosol;other cell component	other molecular function	Pf00042	15130	Hbb-b2	mmu:15130; P02089; Q5D0E8				0	5	1.45482e+08	High	1
FALSE	High	Master Protein	P01803	Ig heavy chain V region AMPC1 OS=Mus musculus OX=10090 PE=1 SV=1	0	29	FALSE		3	4	25	1	113	12.7	7.99	26.93	3	cell organization and biogenesis;stress response;transport;signal transduction;other biological processes	non-structural extracellular;plasma membrane;other membranes	signal transduction activity or receptor binding;other molecular function	Pf07686							0	0	2.28095e+06	High	1
FALSE	High	Master Protein	P11276	Fibronectin OS=Mus musculus OX=10090 GN=Fn1 PE=1 SV=4	0	9	FALSE		16	16	18	16	2477	272.4	5.59	24.01	16	cell adhesion;cell organization and biogenesis;protein metabolism;other metabolic processes;stress response;developmental processes;signal transduction;other biological processes	non-structural extracellular;extracellular matrix;plasma membrane;other membranes;ER/Golgi	signal transduction activity or receptor binding;enzyme regulator activity;other molecular function	Pf00039, Pf00040, Pf00041	14268	Fn1	G5E8B8; mmu:14268; P11276; Q61567; Q61568; Q61569; Q64233; Q80UI4	ENSMUSG00000026193	Regulation of Insulin-like Growth Factor (IGF) transport and uptake by Insulin-like Growth Factor Binding Proteins (IGFBPs); Post-translational protein phosphorylation; Cell surface interactions at the vascular wall; Platelet degranulation ; ECM proteoglycans; Syndecan interactions; MAP2K and MAPK activation; Integrin cell surface interactions; Molecules associated with elastic fibres; GRB2:SOS p…	Focal adhesion: PI3K-Akt-mTOR signaling pathway; Inflammatory response pathway; Regulation of actin cytoskeleton; Focal adhesion	21	0	7.55239e+06	High	1
FALSE	High	Master Protein	P01725	Ig lambda-1 chain V region S178 OS=Mus musculus OX=10090 PE=1 SV=1	0	28	FALSE		2	3	8	2	110	11.6	8	23.29	2	other biological processes	non-structural extracellular;other cell component		Pf07686							0	0	8.61213e+07	High	1
FALSE	High	Master Protein	Q61147	Ceruloplasmin OS=Mus musculus OX=10090 GN=Cp PE=1 SV=2	0	20	FALSE		17	17	17	8	1061	121.1	5.85	23.21	17	transport;other biological processes	non-structural extracellular;plasma membrane;other membranes	other molecular function	Pf00394, Pf07731, Pf07732	12870	Cp	mmu:12870; Q61147; Q6P5C8	ENSMUSG00000003617	Regulation of Insulin-like Growth Factor (IGF) transport and uptake by Insulin-like Growth Factor Binding Proteins (IGFBPs); Post-translational protein phosphorylation; Iron uptake and transport; Metal ion SLC transporters		4	9	5.9312e+06	High	1
FALSE	High	Master Protein	Q91X72	Hemopexin OS=Mus musculus OX=10090 GN=Hpx PE=1 SV=2	0	37	FALSE		13	13	15	13	460	51.3	7.8	22.38	13	protein metabolism;other metabolic processes;transport;other biological processes	non-structural extracellular	transporter activity;other molecular function	Pf00045	15458	Hpx	mmu:15458; P97824; Q3UKP2; Q8WUP0; Q91X72	ENSMUSG00000030895	Scavenging of heme from plasma		1	0	1.06632e+07	High	1
FALSE	High	Master Protein	P01759	Ig heavy chain V region BCL1 OS=Mus musculus OX=10090 PE=4 SV=1	0	26	FALSE		2	3	16	2	136	15.1	8.57	22.03	2	cell organization and biogenesis;stress response;transport;signal transduction;other biological processes	non-structural extracellular;plasma membrane;other membranes	signal transduction activity or receptor binding;other molecular function	Pf07686							0	0	2.67996e+07	High	1
FALSE	High	Master Protein	P98086	Complement C1q subcomponent subunit A OS=Mus musculus OX=10090 GN=C1qa PE=1 SV=2	0	16	FALSE		3	5	8	3	245	26	9.11	21.75	3	cell organization and biogenesis;stress response;developmental processes;other biological processes	other cell component		Pf00386, Pf01391	12259	C1qa	mmu:12259; P98086; Q9DCM6	ENSMUSG00000036887	Regulation of Complement cascade; Initial triggering of complement; Classical antibody-mediated complement activation	Oxidative damage response; Complement activation, classical pathway; Microglia pathogen phagocytosis pathway	6	0	1.40146e+07	High	1
FALSE	High	Master Protein	O00933	Dense granule protein 7 OS=Toxoplasma gondii OX=5811 GN=GRA7 PE=1 SV=1	0	45	FALSE		10	11	16	10	236	25.8	5.22	21.56	10		non-structural extracellular;other membranes;ER/Golgi				GRA7	O00933				0	0	7.82468e+06	High	1
FALSE	High	Master Protein	P01845	Ig lambda-3 chain C region OS=Mus musculus OX=10090 GN=Iglc3 PE=1 SV=1	0	86	FALSE		5	7	12	2	104	11.4	5.33	21.27	5	cell organization and biogenesis;stress response;transport;signal transduction;other biological processes	non-structural extracellular;plasma membrane;other membranes	signal transduction activity or receptor binding;other molecular function	Pf07654		Iglc3	P01845				0	0	1.07436e+06	High	1
FALSE	High	Master Protein	P0DOY2	Immunoglobulin lambda constant 2 OS=Homo sapiens OX=9606 GN=IGLC2 PE=1 SV=1	0	46	FALSE		3	3	8	1	106	11.3	7.24	20.19	3	cell organization and biogenesis;stress response;transport;signal transduction;other biological processes	non-structural extracellular;plasma membrane;other membranes	signal transduction activity or receptor binding;other molecular function	Pf07654		IGLC2	A0A075B6K9; A0M8Q4; P0CG05; P0CG06; P0DOY2; P80423	ENSG00000211677	Initial triggering of complement; Classical antibody-mediated complement activation; Immunoregulatory interactions between a Lymphoid and a non-Lymphoid cell; Cell surface interactions at the vascular wall; FCGR activation; Regulation of actin dynamics for phagocytic cup formation; Role of phospholipids in phagocytosis; Scavenging of heme from plasma; Role of LAT2/NTAL/LAB on calcium mobilization…		18	0	1.29348e+06	High	1
FALSE	High	Master Protein	P01646	Ig kappa chain V-V region HP 123E6 OS=Mus musculus OX=10090 PE=1 SV=1	0	61	FALSE		5	5	14	2	108	12	7.97	19.96	5	other biological processes	non-structural extracellular;other cell component		Pf07686							0	2	1.25203e+08	High	1
FALSE	High	Master Protein	B9A064	Immunoglobulin lambda-like polypeptide 5 OS=Homo sapiens OX=9606 GN=IGLL5 PE=2 SV=2	0	18	FALSE		3	3	7	1	214	23	8.84	19.86	3	cell organization and biogenesis;stress response;transport;signal transduction;other biological processes	non-structural extracellular;plasma membrane;other membranes	signal transduction activity or receptor binding;other molecular function	Pf07654	100423062	IGLL5	B9A064; hsa:100423062	ENSG00000254709			0	2	3.19326e+07	High	1
FALSE	High	Master Protein	P14106	Complement C1q subcomponent subunit B OS=Mus musculus OX=10090 GN=C1qb PE=1 SV=2	0	27	FALSE		6	6	12	6	253	26.7	8.15	19.29	6	cell organization and biogenesis;stress response;developmental processes;other biological processes	non-structural extracellular;other cell component	other molecular function	Pf00386, Pf01391	12260	C1qb	mmu:12260; P14106; Q3U793	ENSMUSG00000036905	Initial triggering of complement; Regulation of Complement cascade; Classical antibody-mediated complement activation	Oxidative damage response; Complement activation, classical pathway; Microglia pathogen phagocytosis pathway	6	0	5.89468e+07	High	1
FALSE	High	Master Protein	P01834	Immunoglobulin kappa constant OS=Homo sapiens OX=9606 GN=IGKC PE=1 SV=2	0	64	FALSE		5	5	16	5	107	11.8	6.52	18.95	5	cell organization and biogenesis;stress response;transport;signal transduction;other biological processes	non-structural extracellular;plasma membrane;other membranes	signal transduction activity or receptor binding;other molecular function	Pf07654		IGKC	A0A075B6H6; A0A087X130; P01834		Initial triggering of complement; Classical antibody-mediated complement activation; Immunoregulatory interactions between a Lymphoid and a non-Lymphoid cell; Cell surface interactions at the vascular wall; FCGR activation; Regulation of actin dynamics for phagocytic cup formation; Role of phospholipids in phagocytosis; Scavenging of heme from plasma; Role of LAT2/NTAL/LAB on calcium mobilization…		18	0	1.23056e+07	High	1
FALSE	High	Master Protein	P01786	Ig heavy chain V region MOPC 47A OS=Mus musculus OX=10090 PE=1 SV=1	0	38	FALSE		3	3	9	2	117	13	8.84	18.37	3	cell organization and biogenesis;stress response;transport;signal transduction;other biological processes	non-structural extracellular;plasma membrane;other membranes	signal transduction activity or receptor binding;other molecular function	Pf07686							0	0	2.35625e+07	High	1
FALSE	High	Master Protein	P01878	Ig alpha chain C region OS=Mus musculus OX=10090 PE=1 SV=1	0	31	FALSE		6	6	15	6	344	36.9	5.06	18.32	6			signal transduction activity or receptor binding	Pf07654							0	0	7366198	High	1
FALSE	High	Master Protein	P01746	Ig heavy chain V region 93G7 OS=Mus musculus OX=10090 PE=2 SV=1	0	17	FALSE		2	4	7	2	140	15.5	8.4	17.82	2	cell organization and biogenesis;stress response;transport;signal transduction;other biological processes	non-structural extracellular;plasma membrane;other membranes	signal transduction activity or receptor binding;other molecular function	Pf07686							0	0	1.3934e+08	High	1
FALSE	High	Master Protein	P01756	Ig heavy chain V region MOPC 104E OS=Mus musculus OX=10090 PE=1 SV=1	0	64	FALSE		4	5	12	2	117	13	7.11	17.54	4	cell organization and biogenesis;stress response;transport;signal transduction;other biological processes	non-structural extracellular;plasma membrane;other membranes	signal transduction activity or receptor binding;other molecular function	Pf07686							0	0	1.6767e+07	High	1
FALSE	High	Master Protein	B3EWE3	Hemoglobin subunit alpha OS=Microtus pennsylvanicus OX=10058 PE=1 SV=1	0	30	FALSE		3	3	6	1	141	15.1	8.21	17.28	3	transport	cytosol	other molecular function	Pf00042							0	0	15544599	High	1
FALSE	High	Master Protein	Q91WP6	Serine protease inhibitor A3N OS=Mus musculus OX=10090 GN=Serpina3n PE=1 SV=1	0	10	FALSE		4	6	9	2	418	46.7	5.82	16.25	4	stress response;other biological processes	non-structural extracellular	enzyme regulator activity	Pf00079		Serpina3n	Q62258; Q91WP6				0	0	238196	High	1
FALSE	High	Master Protein	P24627	Lactotransferrin OS=Bos taurus OX=9913 GN=LTF PE=1 SV=2	0	19	FALSE		11	11	13	11	708	78	8.32	16.01	11	protein metabolism;stress response;transport;developmental processes;other biological processes	non-structural extracellular;plasma membrane;other membranes;other cytoplasmic organelle;other cell component	signal transduction activity or receptor binding;enzyme regulator activity;other molecular function	Pf00405	280846	LTF	bta:280846; P24627; Q1JQC9; Q29629; Q6LEC7; Q9MZY3	ENSBTAG00000001292	Neutrophil degranulation; Metal sequestration by antimicrobial proteins		3	0	1.03678e+07	High	1
FALSE	High	Master Protein	Q02105	Complement C1q subcomponent subunit C OS=Mus musculus OX=10090 GN=C1qc PE=1 SV=2	0	17	FALSE		3	4	5	3	246	26	8.54	15.72	3	cell organization and biogenesis;stress response;other biological processes	other cell component		Pf00386, Pf01391	12262	C1qc	mmu:12262; Q02105; Q6DI63	ENSMUSG00000036896	Regulation of Complement cascade; Initial triggering of complement; Classical antibody-mediated complement activation	Oxidative damage response; Complement activation, classical pathway; Tyrobp causal network in microglia; Microglia pathogen phagocytosis pathway	7	0	1.93048e+07	High	1
FALSE	High	Master Protein	P21614	Vitamin D-binding protein OS=Mus musculus OX=10090 GN=Gc PE=1 SV=2	0	27	FALSE		10	10	11	10	476	53.6	5.5	15.53	10	other metabolic processes;transport	non-structural extracellular;cytosol;other cell component	transporter activity;cytoskeletal activity;other molecular function	Pf00273, Pf09164	14473	Gc	mmu:14473; P21614; Q7TS97; Q91XG1; Q9CY31	ENSMUSG00000035540	Vitamin D (calciferol) metabolism		1	0	1.12542e+07	High	1
FALSE	High	Master Protein	P13404	Dense granule protein 2 OS=Toxoplasma gondii OX=5811 GN=GRA2 PE=1 SV=2	0	28	FALSE		6	6	8	6	185	19.8	9	15.47	6		non-structural extracellular				GRA2	P13404				0	0	4.51485e+07	High	1
FALSE	High	Master Protein	P13635	Ceruloplasmin OS=Rattus norvegicus OX=10116 GN=Cp PE=1 SV=3	0	11	FALSE		10	10	10	1	1059	120.8	5.58	14.93	10	transport;developmental processes;other biological processes	non-structural extracellular;plasma membrane;other membranes	other molecular function	Pf00394, Pf07731, Pf07732		Cp	P13635; Q64719		Regulation of Insulin-like Growth Factor (IGF) transport and uptake by Insulin-like Growth Factor Binding Proteins (IGFBPs); Post-translational protein phosphorylation; Iron uptake and transport; Metal ion SLC transporters		4	0	498161	High	1
FALSE	High	Master Protein	P01748	Ig heavy chain V region 23 OS=Mus musculus OX=10090 PE=4 SV=1	0	33	FALSE		2	3	7	1	117	12.8	8.88	14.88	2	cell organization and biogenesis;stress response;transport;signal transduction;other biological processes	non-structural extracellular;plasma membrane;other membranes	signal transduction activity or receptor binding;other molecular function	Pf07686							0	0	577340	High	1
FALSE	High	Master Protein	P02663	Alpha-S2-casein OS=Bos taurus OX=9913 GN=CSN1S2 PE=1 SV=2	0	28	TRUE		6	6	9	4	222	26	8.43	14.82	6	stress response;other biological processes	non-structural extracellular;ER/Golgi	other molecular function	Pf00363	282209	CSN1S2	bta:282209; P02663; Q1RMQ6; Q9TR51	ENSBTAG00000005005			0	2	2.77408e+07	High	1
FALSE	High	Master Protein	P01680	Ig kappa chain V-IV region S107B OS=Mus musculus OX=10090 PE=4 SV=1	0	26	FALSE		2	3	11	2	129	13.8	8.47	14.59	2	other biological processes	non-structural extracellular;other cell component		Pf07686							0	0	1.80009e+08	High	1
FALSE	High	Master Protein	Q8CG14	Complement C1s-A subcomponent OS=Mus musculus OX=10090 GN=C1sa PE=2 SV=2	0	11	FALSE		6	6	8	2	688	76.8	5.08	14.42	6	protein metabolism;stress response;other biological processes	non-structural extracellular	other molecular function	Pf00084, Pf00089, Pf00431, Pf14670	50908	C1sa	mmu:50908; Q8BJC4; Q8CG14; Q8CH28; Q8VBY4			Oxidative damage response; Complement activation, classical pathway	2	4	3.83384e+06	High	1
FALSE	High	Master Protein	Q9NSB2	SWISS-PROT:Q9NSB2 Keratin, type II cuticular Hb4 (Hair keratin, type II Hb4) - Homo sapiens (Human).	0	20	TRUE		9	9	9	8	600	64.9	7.74	14.33	9											0	0	2.69787e+06	High	1
FALSE	High	Master Protein	P97290	Plasma protease C1 inhibitor OS=Mus musculus OX=10090 GN=Serping1 PE=1 SV=3	0	15	FALSE		5	5	5	4	504	55.5	6.29	14.18	5	stress response;other biological processes	non-structural extracellular	enzyme regulator activity	Pf00079	12258	Serping1	A2ATR7; mmu:12258; O88330; P97290; Q99M43; Q9QX09	ENSMUSG00000023224	Intrinsic Pathway of Fibrin Clot Formation; Regulation of Complement cascade; Platelet degranulation		3	1	3.64282e+06	High	1
FALSE	High	Master Protein	A0A0J9YX35	Immunoglobulin heavy variable 3-64D OS=Homo sapiens OX=9606 GN=IGHV3-64D PE=3 SV=1	0	9	FALSE		1	2	10	1	117	12.8	7.85	14.06	1	cell organization and biogenesis;stress response;transport;signal transduction;other biological processes	non-structural extracellular;plasma membrane;other membranes	signal transduction activity or receptor binding;other molecular function	Pf07686		IGHV3-64D	A0A0J9YX35	ENSG00000282639			0	0	3.14223e+07	High	1
FALSE	High	Master Protein	P01630	Ig kappa chain V-II region 7S34.1 OS=Mus musculus OX=10090 PE=1 SV=1	0	21	FALSE		3	4	6	3	113	12.5	8.65	13.87	3	other biological processes	non-structural extracellular;other cell component	other molecular function	Pf07686							0	0	7.44991e+07	High	1
FALSE	High	Master Protein	P03976	Ig kappa chain V-II region 17S29.1 OS=Mus musculus OX=10090 PE=1 SV=1	0	12	FALSE		1	1	7	1	113	12.4	7.99	13.47	1	other biological processes	non-structural extracellular;other cell component		Pf07686							0	0	1.38748e+08	High	1
FALSE	High	Master Protein	P23953	Carboxylesterase 1C OS=Mus musculus OX=10090 GN=Ces1c PE=1 SV=4	0	16	FALSE		7	7	8	7	554	61	5.06	13.45	7	other metabolic processes;other biological processes	non-structural extracellular;ER/Golgi;other cell component	other molecular function	Pf00135	13884	Ces1c	E9QQ07; mmu:13884; O54936; P11374; P23953; Q8K125	ENSMUSG00000057400			0	0	1.49963e+07	High	1
FALSE	High	Master Protein	P02662	Alpha-S1-casein OS=Bos taurus OX=9913 GN=CSN1S1 PE=1 SV=2	0	21	TRUE		3	3	7	2	214	24.5	5.02	12.64	3	other biological processes	non-structural extracellular;ER/Golgi	other molecular function	Pf00363	282208	CSN1S1	A5YK80; A8WCP1; A8WCP2; A8WCP3; A8WCP4; A8WCP5; A8WCP6; A8WCP7; A8WCP8; A8WCP9; A8WCQ0; A8WCQ1; A8WCQ2; A8WCQ3; A8WCQ4; A8WCQ5; A8WCQ6; A8WCQ7; A8WCQ8; A8WCQ9; A8WCR0; A8WCR1; A8WCR2; A8WCR3; A8WCR4; A8WCR5; A8WCR6; A8WCR7; A8WCR8; A8WCR9; A8WCS0; A8WCS1; bta:282208; P02662; Q28048; Q28069; Q32LE8; Q7M2U6; Q9TRH5	ENSBTAG00000007695			0	0	4.98876e+06	High	1
FALSE	High	Master Protein	P18531	Ig heavy chain V region 3-6 OS=Mus musculus OX=10090 GN=Ighv3-6 PE=1 SV=1	0	36	FALSE		3	4	13	3	116	13.1	8.78	12.57	3	cell organization and biogenesis;stress response;transport;signal transduction;other biological processes	non-structural extracellular;plasma membrane;other membranes	signal transduction activity or receptor binding;other molecular function	Pf07686		Ighv3-6	P18531	ENSMUSG00000076672	Immunoregulatory interactions between a Lymphoid and a non-Lymphoid cell; Regulation of Complement cascade; Cell surface interactions at the vascular wall; Scavenging of heme from plasma; Initial triggering of complement; Classical antibody-mediated complement activation; FCGR activation; Regulation of actin dynamics for phagocytic cup formation; Role of phospholipids in phagocytosis; Role of LAT…		16	0	3.98847e+07	High	1
FALSE	High	Master Protein	P04653	Alpha-S1-casein OS=Ovis aries OX=9940 GN=CSN1S1 PE=1 SV=3	0	16	FALSE		4	4	7	3	214	24.3	5.43	12.29	4		non-structural extracellular		Pf00363	443382	CSN1S1	oas:443382; P04653; Q69B23; Q9TS03; Q9TS48				0	1	9.83931e+06	High	1
FALSE	High	Master Protein	P01634	Ig kappa chain V-V region MOPC 21 OS=Mus musculus OX=10090 PE=1 SV=1	0	18	FALSE		3	6	10	1	136	14.9	6.76	12.23	3	other biological processes	non-structural extracellular;other cell component		Pf07686							0	1	8.40735e+07	High	1
FALSE	High	Master Protein	P32261	Antithrombin-III OS=Mus musculus OX=10090 GN=Serpinc1 PE=1 SV=1	0	22	FALSE		7	7	9	7	465	52	6.46	11.86	7	stress response;transport;developmental processes;other biological processes	non-structural extracellular	enzyme regulator activity;other molecular function	Pf00079	11905	Serpinc1	mmu:11905; P32261	ENSMUSG00000026715	Regulation of Insulin-like Growth Factor (IGF) transport and uptake by Insulin-like Growth Factor Binding Proteins (IGFBPs); Post-translational protein phosphorylation; Common Pathway of Fibrin Clot Formation; Intrinsic Pathway of Fibrin Clot Formation		4	0	5.55988e+06	High	1
FALSE	High	Master Protein	Q9ESB3	Histidine-rich glycoprotein OS=Mus musculus OX=10090 GN=Hrg PE=1 SV=2	0	13	FALSE		7	7	8	7	525	59.1	7.66	11.81	7	stress response;transport;developmental processes;other biological processes	non-structural extracellular;other membranes;other cytoplasmic organelle;other cell component	signal transduction activity or receptor binding;enzyme regulator activity;other molecular function		94175	Hrg	mmu:94175; Q6YK32; Q6YKA2; Q99PS5; Q99PS6; Q9ESB3		Platelet degranulation ; Dissolution of Fibrin Clot		2	0	2.58398e+06	High	1
FALSE	High	Master Protein	P01674	Ig kappa chain V-III region PC 2154 OS=Mus musculus OX=10090 PE=1 SV=1	0	11	FALSE		1	1	8	1	108	11.7	6.27	11.45	1	other biological processes	non-structural extracellular;other cell component		Pf07686							0	0	1.72295e+08	High	1
FALSE	High	Master Protein	P01749	Ig heavy chain V region 3 OS=Mus musculus OX=10090 GN=Ighv1-61 PE=1 SV=1	0	21	FALSE		1	3	14	1	117	13	7.87	11.41	1	cell organization and biogenesis;stress response;transport;signal transduction;other biological processes	non-structural extracellular;plasma membrane;other membranes	signal transduction activity or receptor binding;other molecular function	Pf07686		Ighv1-61	P01749	ENSMUSG00000094087	Immunoregulatory interactions between a Lymphoid and a non-Lymphoid cell; Regulation of Complement cascade; Cell surface interactions at the vascular wall; Scavenging of heme from plasma; Initial triggering of complement; Classical antibody-mediated complement activation; FCGR activation; Regulation of actin dynamics for phagocytic cup formation; Role of phospholipids in phagocytosis; Role of LAT…		16	0	5.81254e+06	High	1
FALSE	High	Master Protein	P29699	Alpha-2-HS-glycoprotein OS=Mus musculus OX=10090 GN=Ahsg PE=1 SV=1	0	23	FALSE		4	4	6	4	345	37.3	6.51	11.33	4	cell organization and biogenesis;stress response;developmental processes;other biological processes	non-structural extracellular;extracellular matrix;ER/Golgi;other cell component	enzyme regulator activity	Pf00031	11625	Ahsg	mmu:11625; O35634; P29699	ENSMUSG00000022868	Platelet degranulation ; Regulation of Insulin-like Growth Factor (IGF) transport and uptake by Insulin-like Growth Factor Binding Proteins (IGFBPs); Post-translational protein phosphorylation; Neutrophil degranulation		4	0	2.71477e+06	High	1
FALSE	High	Master Protein	P01628	Ig kappa chain V-II region MOPC 511 OS=Mus musculus OX=10090 PE=1 SV=1	0	14	FALSE		1	1	4	1	113	12.5	7.94	11.05	1	other biological processes	non-structural extracellular;other cell component		Pf07686							0	0	2.20414e+07	High	1
FALSE	High	Master Protein	Q9DBD0	Inhibitor of carbonic anhydrase OS=Mus musculus OX=10090 GN=Ica PE=1 SV=1	0	10	FALSE		6	6	6	6	700	76.7	7.25	10.37	6	stress response;transport;other biological processes	non-structural extracellular;plasma membrane;other membranes;other cytoplasmic organelle	enzyme regulator activity	Pf00405	71775	Ica	mmu:71775; Q9DBD0	ENSMUSG00000033688			0	0	1.81759e+06	High	1
FALSE	High	Master Protein	P11839	Beta-casein OS=Ovis aries OX=9940 GN=CSN2 PE=1 SV=3	0	27	FALSE		4	4	7	4	222	24.9	5.35	10.32	4		non-structural extracellular		Pf00363	443391	CSN2	oas:443391; P11839; Q69B25				0	0	9.6905e+06	High	1
FALSE	High	Master Protein	P02533	Keratin, type I cytoskeletal 14 OS=Homo sapiens OX=9606 GN=KRT14 PE=1 SV=4	0	20	TRUE		8	9	10	6	472	51.5	5.16	10.31	8	cell organization and biogenesis;other biological processes	cytosol;cytoskeleton;nucleus;other cell component	cytoskeletal activity;other molecular function	Pf00038	3861	KRT14	hsa:3861; P02533; Q14715; Q53XY3; Q9BUE3; Q9UBN2; Q9UBN3; Q9UCY4	ENSG00000186847	Formation of the cornified envelope; Type I hemidesmosome assembly	Corticotropin-releasing hormone signaling pathway	4	0	1.77081e+06	High	1
FALSE	High	Master Protein	P0DP01	Immunoglobulin heavy variable 1-8 OS=Homo sapiens OX=9606 GN=IGHV1-8 PE=3 SV=1	0	22	FALSE		2	2	5	1	117	13	9.17	10.06	2	cell organization and biogenesis;stress response;transport;signal transduction;other biological processes	non-structural extracellular;plasma membrane;other membranes	signal transduction activity or receptor binding;other molecular function	Pf07686		IGHV1-8	P0DP01				0	0	3.9396e+06	High	1
FALSE	High	Master Protein	Q8K426	Resistin-like gamma OS=Mus musculus OX=10090 GN=Retnlg PE=1 SV=1	0	38	FALSE		3	4	7	3	117	12.5	7.39	9.99	3	signal transduction;other biological processes	non-structural extracellular	signal transduction activity or receptor binding	Pf06954	245195	Retnlg	mmu:245195; Q7TM98; Q8K426	ENSMUSG00000022651			0	0	4.39514e+07	High	1
FALSE	High	Master Protein	Q93129	Actin, cytoplasmic OS=Branchiostoma belcheri OX=7741 PE=2 SV=1	0	16	FALSE		5	5	6	5	375	41.7	5.48	9.96	5		cytoskeleton;other cell component	other molecular function	Pf00022							0	0	3.13476e+06	High	1
FALSE	High	Master Protein	P08226	Apolipoprotein E OS=Mus musculus OX=10090 GN=Apoe PE=1 SV=2	0	29	FALSE		7	8	9	7	311	35.8	5.68	9.69	7	cell organization and biogenesis;protein metabolism;other metabolic processes;stress response;transport;developmental processes;signal transduction;other biological processes	non-structural extracellular;extracellular matrix;plasma membrane;other membranes;cytosol;ER/Golgi;nucleus;other cytoplasmic organelle;other cell component	signal transduction activity or receptor binding;transporter activity;enzyme regulator activity;cytoskeletal activity;other molecular function	Pf01442	11816	Apoe	mmu:11816; P08226	ENSMUSG00000002985	Regulation of Insulin-like Growth Factor (IGF) transport and uptake by Insulin-like Growth Factor Binding Proteins (IGFBPs); Post-translational protein phosphorylation; Retinoid metabolism and transport; Scavenging by Class A Receptors; Chylomicron assembly; Chylomicron remodeling; Chylomicron clearance; HDL remodeling	Statin pathway; Alzheimer's disease; ApoE and miR-146 in inflammation and atherosclerosis	11	0	5.74571e+06	High	1
FALSE	High	Master Protein	P08607	C4b-binding protein OS=Mus musculus OX=10090 GN=C4bpa PE=1 SV=3	0	21	FALSE		7	8	9	7	469	51.5	7.15	9.46	7	stress response;other biological processes	non-structural extracellular		Pf00084, Pf18453	12269	C4bpa	mmu:12269; P08607; Q91X48	ENSMUSG00000026405			0	0	5.46762e+06	High	1
FALSE	High	Master Protein	ENSEMBL:ENSBTAP00000024466	(Bos taurus) 44 kDa protein	0	18	TRUE		6	6	7	6	401	43.9	5.35	9.4	6											0	0	4.10174e+06	High	1
FALSE	High	Master Protein	O08677	Kininogen-1 OS=Mus musculus OX=10090 GN=Kng1 PE=1 SV=1	0	13	FALSE		6	6	7	6	661	73.1	6.54	9.33	6	stress response;other biological processes	non-structural extracellular	signal transduction activity or receptor binding;enzyme regulator activity	Pf00031	16644	Kng1	mmu:16644; O08676; O08677; Q32MX7; Q6S9I1; Q91XK5	ENSMUSG00000022875		ACE inhibitor pathway	1	0	4.85412e+06	High	1
FALSE	High	Master Protein	P01629	Ig kappa chain V-II region 2S1.3 OS=Mus musculus OX=10090 PE=1 SV=1	0	35	FALSE		2	4	5	2	112	12.2	7.94	9.27	2	other biological processes	non-structural extracellular;other cell component	other molecular function	Pf07686							0	0	4.23008e+07	High	1
FALSE	High	Master Protein	S8FBZ9	SAG-related sequence SRS25 OS=Toxoplasma gondii (strain ATCC 50611 / Me49) OX=508771 GN=SRS25 PE=4 SV=1	0	34	FALSE	T_gondii	3	4	5	3	191	20.8	6.51	9.17	3		other membranes		Pf04092	7893648	SRS25	S8FBZ9; tgo:TGME49_213280				0	0	7.03959e+06	High	1
FALSE	High	Master Protein	S8GBN3	Nascent polypeptide-associated complex subunit beta OS=Toxoplasma gondii (strain ATCC 50611 / Me49) OX=508771 GN=TGME49_257090 PE=3 SV=1	0	14	FALSE	T_gondii	4	4	5	4	359	38.8	9.82	9.07	4				Pf01849	7899594		A0A0N5EC80; S8GBN3; tgo:TGME49_257090; V4Z851				0	0	1.78487e+06	High	1
FALSE	High	Master Protein	P29788	Vitronectin OS=Mus musculus OX=10090 GN=Vtn PE=1 SV=2	0	10	FALSE		3	3	3	3	478	54.8	5.88	8.96	3	cell adhesion;cell organization and biogenesis;transport;developmental processes;other biological processes	non-structural extracellular;extracellular matrix;ER/Golgi;other cell component	signal transduction activity or receptor binding;other molecular function	Pf00045, Pf01033	22370	Vtn	mmu:22370; P29788; Q5SYG4; Q8VII4; Q91X32; Q9D080	ENSMUSG00000017344	Regulation of Complement cascade; ECM proteoglycans; Syndecan interactions; Integrin cell surface interactions; Molecules associated with elastic fibres	Primary focal segmental glomerulosclerosis (FSGS); Focal adhesion: PI3K-Akt-mTOR signaling pathway; Inflammatory response pathway; Focal adhesion	9	0	1.62804e+06	High	1
FALSE	High	Master Protein	P01795	Ig heavy chain V region M167 OS=Mus musculus OX=10090 PE=1 SV=1	0	31	FALSE		4	4	5	1	144	16.2	7.87	8.74	4	cell organization and biogenesis;stress response;transport;signal transduction;other biological processes	non-structural extracellular;plasma membrane;other membranes	signal transduction activity or receptor binding;other molecular function	Pf07686							0	0	1.04501e+06	High	1
FALSE	High	Master Protein	P06327	Ig heavy chain V region VH558 A1/A4 OS=Mus musculus OX=10090 GN=Gm5629 PE=2 SV=1	0	31	FALSE		2	3	5	2	117	13	9.1	8.69	2	cell organization and biogenesis;stress response;transport;signal transduction;other biological processes	non-structural extracellular;plasma membrane;other membranes	signal transduction activity or receptor binding;other molecular function	Pf07686		Gm5629	P06327		Immunoregulatory interactions between a Lymphoid and a non-Lymphoid cell; Regulation of Complement cascade; Cell surface interactions at the vascular wall; Scavenging of heme from plasma; Initial triggering of complement; Classical antibody-mediated complement activation; FCGR activation; Regulation of actin dynamics for phagocytic cup formation; Role of phospholipids in phagocytosis; Role of LAT…		16	0	5.76259e+06	High	1
FALSE	High	Master Protein	Q06890	Clusterin OS=Mus musculus OX=10090 GN=Clu PE=1 SV=1	0	7	FALSE		3	3	4	3	448	51.6	5.67	8.64	3	cell cycle OR cell proliferation;cell organization and biogenesis;protein metabolism;other metabolic processes;stress response;transport;developmental processes;signal transduction;other biological processes	non-structural extracellular;other membranes;cytosol;cytoskeleton;mitochondrion;ER/Golgi;nucleus;other cell component	signal transduction activity or receptor binding;cytoskeletal activity;other molecular function	Pf01093	12759	Clu	mmu:12759; Q06890	ENSMUSG00000022037	Regulation of Complement cascade; Antimicrobial peptides; Platelet degranulation ; Terminal pathway of complement		4	0	1.57639e+06	High	1
FALSE	High	Master Protein	Q61702	Inter-alpha-trypsin inhibitor heavy chain H1 OS=Mus musculus OX=10090 GN=Itih1 PE=1 SV=2	0	6	FALSE		4	4	4	4	907	101	6.96	8.46	4	cell organization and biogenesis;other metabolic processes;other biological processes	non-structural extracellular;extracellular matrix	enzyme regulator activity	Pf00092, Pf06668, Pf08487	16424	Itih1	mmu:16424; Q3UEI9; Q61702	ENSMUSG00000006529			0	0	1.56689e+06	High	1
FALSE	High	Master Protein	A0A125YP09	SAG-related sequence SRS29B OS=Toxoplasma gondii (strain ATCC 50611 / Me49) OX=508771 GN=SRS29B PE=4 SV=1	0	15	FALSE	T_gondii	4	4	5	4	336	34.7	7.71	8.4	4		other membranes		Pf04092	7898377	SRS29B	A0A125YP09; tgo:TGME49_233460				0	0	1.9745e+06	High	1
FALSE	High	Master Protein	P01626	Ig kappa chain V-II region MOPC 167 OS=Mus musculus OX=10090 PE=1 SV=1	0	21	FALSE		1	1	3	1	112	12.3	6.62	7.9	1	other biological processes	non-structural extracellular;other cell component		Pf07686							0	0	5088221	High	1
FALSE	High	Master Protein	P01624	Immunoglobulin kappa variable 3-15 OS=Homo sapiens OX=9606 GN=IGKV3-15 PE=1 SV=2	0	8	FALSE		1	1	4	1	115	12.5	5.19	7.74	1	other biological processes	non-structural extracellular;plasma membrane;other membranes;other cell component	other molecular function	Pf07686		IGKV3-15	A0A0B4J1T9; P01624; P04207	ENSG00000244437; ENSG00000282447	Initial triggering of complement; Classical antibody-mediated complement activation; Immunoregulatory interactions between a Lymphoid and a non-Lymphoid cell; Cell surface interactions at the vascular wall; FCGR activation; Regulation of actin dynamics for phagocytic cup formation; Role of phospholipids in phagocytosis; Scavenging of heme from plasma; Role of LAT2/NTAL/LAB on calcium mobilization…		18	0	43878584	High	1
FALSE	High	Master Protein	P0DOX5	Immunoglobulin gamma-1 heavy chain OS=Homo sapiens OX=9606 PE=1 SV=2	0	12	FALSE		5	5	6	4	449	49.3	8.72	7.72	5	other biological processes	non-structural extracellular;plasma membrane;other membranes;other cell component		Pf07654, Pf07686							0	1	1.08052e+07	High	1
FALSE	High	Master Protein	O89020	Afamin OS=Mus musculus OX=10090 GN=Afm PE=1 SV=2	0	7	FALSE		4	4	4	4	608	69.3	5.78	7.57	4	transport;other biological processes	non-structural extracellular;other cell component	other molecular function	Pf00273	280662	Afm	mmu:280662; O89020; Q3UNV0; Q497E6; Q8R0J9	ENSMUSG00000029369			0	0	1.14924e+06	High	1
FALSE	High	Master Protein	A0A075B6R9	Probable non-functional immunoglobulin kappa variable 2D-24 OS=Homo sapiens OX=9606 GN=IGKV2D-24 PE=1 SV=1	0	20	FALSE		2	2	3	1	120	13.1	8.87	7.53	2	other biological processes	non-structural extracellular;plasma membrane;other membranes;other cell component		Pf07686		IGKV2D-24	A0A075B6R9	ENSG00000241566			0	0	2.9742e+06	High	1
FALSE	High	Master Protein	P18292	Prothrombin OS=Rattus norvegicus OX=10116 GN=F2 PE=1 SV=1	0	14	FALSE		6	6	6	6	617	70.4	6.71	7.36	6	protein metabolism;stress response;developmental processes;signal transduction;other biological processes	non-structural extracellular;extracellular matrix	signal transduction activity or receptor binding;enzyme regulator activity;other molecular function	Pf00051, Pf00089, Pf00594, Pf09396		F2	P18292		Regulation of Insulin-like Growth Factor (IGF) transport and uptake by Insulin-like Growth Factor Binding Proteins (IGFBPs); Cell surface interactions at the vascular wall; G alpha (q) signalling events; Intrinsic Pathway of Fibrin Clot Formation; Common Pathway of Fibrin Clot Formation; Thrombin signalling through proteinase activated receptors (PARs); Platelet Aggregation (Plug Formation); Pept…		11	0	2.45935e+06	High	1
FALSE	High	Master Protein	Q6P734	Plasma protease C1 inhibitor OS=Rattus norvegicus OX=10116 GN=Serping1 PE=2 SV=1	0	6	FALSE		2	2	2	1	504	55.6	5.83	7.32	2	stress response;other biological processes	non-structural extracellular	enzyme regulator activity;other molecular function	Pf00079	295703	Serping1	Q6P734; rno:295703	ENSRNOG00000007457	Platelet degranulation ; Regulation of Complement cascade; Intrinsic Pathway of Fibrin Clot Formation	Complement and coagulation cascades	4	0	221849	High	1
FALSE	High	Master Protein	P13647	SWISS-PROT:P13647 Tax_Id=9606 Gene_Symbol=KRT5 Keratin, type II cytoskeletal 5	0	11	TRUE		6	6	7	4	590	62.3	7.74	7.3	6	cell organization and biogenesis;other biological processes	cytosol;cytoskeleton;other cell component	cytoskeletal activity;other molecular function	Pf00038, Pf16208	3852	KRT5	hsa:3852; P13647; Q6PI71; Q6UBJ0; Q8TA91	ENSG00000186081	Formation of the cornified envelope; Type I hemidesmosome assembly		3	0	1.83052e+06	High	1
FALSE	High	Master Protein	P37377	Alpha-synuclein OS=Rattus norvegicus OX=10116 GN=Snca PE=1 SV=1	0	41	FALSE		4	4	7	4	140	14.5	4.77	7.04	4	cell-cell signaling;cell organization and biogenesis;other metabolic processes;stress response;transport;signal transduction;other biological processes	non-structural extracellular;plasma membrane;other membranes;cytosol;cytoskeleton;mitochondrion;ER/Golgi;translational apparatus;nucleus;other cell component	enzyme regulator activity;cytoskeletal activity;other molecular function	Pf01387	29219	Snca	P37377; P37378; Q53YM9; rno:29219	ENSRNOG00000008656		EGFR1 signaling pathway	1	0	4.95912e+06	High	1
FALSE	High	Master Protein	Q5PFK5	Nucleoid-associated protein YbaB OS=Salmonella paratyphi A (strain ATCC 9150 / SARB42) OX=295319 GN=ybaB PE=3 SV=1	0	27	FALSE		3	3	5	3	109	12	5.54	6.95	3		other cell component	nucleic acid binding activity	Pf02575		ybaB	Q5PFK5; spt:SPA2237				0	0	1.80258e+06	High	1
FALSE	High	Master Protein	Q8CG16	Complement C1r-A subcomponent OS=Mus musculus OX=10090 GN=C1ra PE=1 SV=1	0	12	FALSE		6	6	7	6	707	80	5.66	6.75	6	protein metabolism;other metabolic processes;stress response;other biological processes	non-structural extracellular	other molecular function	Pf00084, Pf00089, Pf00431, Pf14670	50909	C1ra	mmu:50909; Q8CG16; Q99KI6; Q9ET60	ENSMUSG00000055172	Regulation of Complement cascade; Initial triggering of complement; Classical antibody-mediated complement activation	Oxidative damage response; Complement activation, classical pathway	5	0	5.14088e+06	High	1
FALSE	High	Master Protein	P01859	Immunoglobulin heavy constant gamma 2 OS=Homo sapiens OX=9606 GN=IGHG2 PE=1 SV=2	0	13	FALSE		4	4	4	2	326	35.9	7.59	6.34	4	cell organization and biogenesis;stress response;transport;signal transduction;other biological processes	non-structural extracellular;plasma membrane;other membranes	signal transduction activity or receptor binding;other molecular function	Pf07654		IGHG2	A6NE66; P01859	ENSG00000211893; ENSG00000274497	Initial triggering of complement; Classical antibody-mediated complement activation; FCGR activation; Regulation of actin dynamics for phagocytic cup formation; Role of phospholipids in phagocytosis; FCGR3A-mediated IL10 synthesis; FCGR3A-mediated phagocytosis; Regulation of Complement cascade		8	0	510722	High	1
FALSE	High	Master Protein	P02669	Kappa-casein OS=Ovis aries OX=9940 GN=CSN3 PE=1 SV=2	0	9	FALSE		1	1	2	1	192	21.4	6.16	6.23	1	transport;developmental processes;other biological processes	non-structural extracellular		Pf00997	443394	CSN3	oas:443394; P02669; Q69B24; Q6JZK3	ENSOARG00000011084; ENSOARG00020001292			0	0	760596	High	1
FALSE	High	Master Protein	P98064	Mannan-binding lectin serine protease 1 OS=Mus musculus OX=10090 GN=Masp1 PE=1 SV=2	0	6	FALSE		3	3	3	3	704	79.9	5.55	6.14	3	protein metabolism;stress response	non-structural extracellular;cytosol;nucleus	other molecular function	Pf00084, Pf00089, Pf00431	17174	Masp1	A2RRH8; A2RRH9; mmu:17174; P98064; Q8CD27; Q8CIR8; Q920S0	ENSMUSG00000022887	Initial triggering of complement; Scavenging by Class A Receptors; Ficolins bind to repetitive carbohydrate structures on the target cell surface	Complement activation, classical pathway	5	0	776496	High	1
FALSE	High	Master Protein	P01652	Ig kappa chain V-V region J606 OS=Mus musculus OX=10090 PE=1 SV=1	0	15	FALSE		1	1	3	1	108	11.8	5.34	6.11	1	other biological processes	non-structural extracellular;other cell component		Pf07686							0	0	8.71252e+06	High	1
FALSE	High	Master Protein	P84750	Ig kappa chain V region Mem5 (Fragment) OS=Mus musculus OX=10090 PE=1 SV=1	0	27	FALSE		3	3	5	3	121	13.2	8.81	6.08	3	other biological processes	non-structural extracellular;other cell component		Pf07686							0	0	5.39671e+06	High	1
FALSE	High	Master Protein	P01764	Immunoglobulin heavy variable 3-23 OS=Homo sapiens OX=9606 GN=IGHV3-23 PE=1 SV=2	0	26	FALSE		2	2	2	1	117	12.6	8.28	6	2	cell organization and biogenesis;stress response;transport;signal transduction;other biological processes	non-structural extracellular;plasma membrane;other membranes	signal transduction activity or receptor binding;other molecular function	Pf07686		IGHV3-23	A0A087WSX3; P01764; P01765; P01774; P01775; P01776; P01777; P01778; P01779	ENSG00000211949; ENSG00000281962	Initial triggering of complement; Classical antibody-mediated complement activation; Immunoregulatory interactions between a Lymphoid and a non-Lymphoid cell; Cell surface interactions at the vascular wall; FCGR activation; Regulation of actin dynamics for phagocytic cup formation; Role of phospholipids in phagocytosis; Scavenging of heme from plasma; Role of LAT2/NTAL/LAB on calcium mobilization…		18	0	718200	High	1
FALSE	High	Master Protein	Q8CFG8	Complement C1s-B subcomponent OS=Mus musculus OX=10090 GN=C1sb PE=2 SV=1	0	10	FALSE		5	5	6	1	688	76.7	4.92	5.84	5	protein metabolism;stress response;other biological processes	non-structural extracellular	other molecular function	Pf00084, Pf00089, Pf00431, Pf14670	317677	C1sb	mmu:317677; Q8CFG8	ENSMUSG00000079343	Regulation of Complement cascade; Initial triggering of complement; Classical antibody-mediated complement activation		3	0	151120	High	1
FALSE	High	Master Protein	P41317	Mannose-binding protein C OS=Mus musculus OX=10090 GN=Mbl2 PE=1 SV=2	0	12	FALSE		2	2	2	2	244	25.9	5.06	5.84	2	stress response;other biological processes	non-structural extracellular;extracellular matrix;other cell component	signal transduction activity or receptor binding;other molecular function	Pf00059, Pf01391	17195	Mbl2	mmu:17195; P41317	ENSMUSG00000024863			0	0	790756	High	1
FALSE	High	Master Protein	A0A125YIJ3	SAG-related sequence SRS34A OS=Toxoplasma gondii (strain ATCC 50611 / Me49) OX=508771 GN=SRS34A PE=4 SV=1	0	26	FALSE	T_gondii	3	3	3	3	187	19.1	7.97	5.83	3		other membranes		Pf04092	7893464	SRS34A	A0A125YIJ3; tgo:TGME49_271050				0	0	1.69037e+07	High	1
FALSE	High	Master Protein	P02076	Hemoglobin subunit beta OS=Ovis aries musimon OX=9938 GN=HBB PE=1 SV=1	0	13	FALSE		2	2	6	1	145	16.1	8.69	5.82	2	transport	cytosol	other molecular function	Pf00042		HBB	P02076				0	0	11566487	High	1
FALSE	High	Master Protein	S8G4J8	Toxofilin OS=Toxoplasma gondii (strain ATCC 50611 / Me49) OX=508771 GN=TGME49_214080 PE=4 SV=1	0	19	FALSE	T_gondii	4	4	5	4	243	26.8	9.52	5.74	4					7897082		S8G4J8; tgo:TGME49_214080				0	0	1.27988e+06	High	1
FALSE	High	Master Protein	P69905	Hemoglobin subunit alpha OS=Homo sapiens OX=9606 GN=HBA1 PE=1 SV=2	0	20	FALSE		2	2	2	1	142	15.2	8.68	5.58	2	other metabolic processes;stress response;transport;other biological processes	non-structural extracellular;cytosol;translational apparatus;other cell component	other molecular function	Pf00042	3039; 3040	HBA1; HBA2	hsa:3039; hsa:3040; P01922; P69905; Q1HDT5; Q3MIF5; Q53F97; Q96KF1; Q9NYR7; Q9UCM0	ENSG00000188536; ENSG00000206172	Scavenging of heme from plasma; Cytoprotection by HMOX1; Heme signaling; Erythrocytes take up carbon dioxide and release oxygen; Erythrocytes take up oxygen and release carbon dioxide	Selenium micronutrient network; Vitamin B12 metabolism; Folate metabolism; Effects of nitric oxide	9	0	1.83816e+06	High	1
FALSE	High	Master Protein	A0A125YY47	NAC domain-containing protein OS=Toxoplasma gondii (strain ATCC 50611 / Me49) OX=508771 GN=TGME49_205558 PE=4 SV=1	0	15	FALSE	T_gondii	2	2	2	2	189	20.5	5.49	5.22	2		translational apparatus		Pf01849, Pf19026	29768827		A0A125YY47; tgo:TGME49_205558				0	0	785103	High	1
FALSE	High	Master Protein	P13020	Gelsolin OS=Mus musculus OX=10090 GN=Gsn PE=1 SV=3	0	11	FALSE		6	6	6	6	780	85.9	6.18	4.97	6	cell organization and biogenesis;protein metabolism;other metabolic processes;stress response;transport;developmental processes;signal transduction;other biological processes	non-structural extracellular;plasma membrane;other membranes;cytosol;cytoskeleton;other cell component	cytoskeletal activity;other molecular function	Pf00626	227753	Gsn	mmu:227753; P13020; Q3UPB1; Q8R590	ENSMUSG00000026879	Neutrophil degranulation; Caspase-mediated cleavage of cytoskeletal proteins	Regulation of actin cytoskeleton	3	0	2.44362e+06	High	1
FALSE	High	Master Protein	Q1RMN8	TREMBL:Q1RMN8 (Bos taurus) Similar to Immunoglobulin lambda-like polypeptide 1	0	8	TRUE		2	2	2	2	234	24.5	7.62	4.79	2				Pf07654, Pf07686		IGL@	Q1RMN8				0	0	1.06991e+06	High	1
FALSE	High	Master Protein	A0A125YLT9	Microneme protein MIC10 OS=Toxoplasma gondii (strain ATCC 50611 / Me49) OX=508771 GN=MIC10 PE=4 SV=1	0	11	FALSE	T_gondii	2	2	2	2	198	23.1	5.87	4.76	2		other membranes			7898041	MIC10	A0A125YLT9; tgo:TGME49_250710				0	0	792960	High	1
FALSE	High	Master Protein	Q5R651	14-3-3 protein zeta/delta OS=Pongo abelii OX=9601 GN=YWHAZ PE=2 SV=1	0	8	FALSE		1	1	2	1	245	27.7	4.79	4.71	1	protein metabolism;other metabolic processes;signal transduction;other biological processes	other cell component		Pf00244	100173609	YWHAZ	pon:100173609; Q5R651	ENSPPYG00000018791			0	0	253105	High	1
FALSE	High	Master Protein	P11680	Properdin OS=Mus musculus OX=10090 GN=Cfp PE=1 SV=2	0	10	FALSE		3	3	3	3	464	50.3	7.84	4.45	3	stress response	non-structural extracellular;other cell component		Pf00090, Pf18487	18636	Cfp	mmu:18636; P11680; Q3TB98; Q3U779	ENSMUSG00000001128	Regulation of Complement cascade; Activation of C3 and C5; Neutrophil degranulation; O-glycosylation of TSR domain-containing proteins; Alternative complement activation		5	0	765339	High	1
FALSE	High	Master Protein	P39039	Mannose-binding protein A OS=Mus musculus OX=10090 GN=Mbl1 PE=1 SV=1	0	10	FALSE		2	2	2	2	239	25.4	7.61	4.38	2	cell organization and biogenesis;stress response;other biological processes	non-structural extracellular;ER/Golgi;other cytoplasmic organelle;other cell component	other molecular function	Pf00059, Pf01391	17194	Mbl1	mmu:17194; P39039; Q0P6H1	ENSMUSG00000037780			0	0	361735	High	1
FALSE	High	Master Protein	P01723	Ig lambda-1 chain V region OS=Mus musculus OX=10090 PE=1 SV=2	0	14	FALSE		2	2	4	2	117	12.2	5.21	4.22	2	other biological processes	non-structural extracellular;plasma membrane;other membranes;other cell component		Pf07686							0	0	9.57545e+07	High	1
FALSE	High	Master Protein	P07309	Transthyretin OS=Mus musculus OX=10090 GN=Ttr PE=1 SV=1	0	26	FALSE		3	3	4	3	147	15.8	6.16	4.15	3	other metabolic processes;transport;signal transduction	non-structural extracellular;other cell component	signal transduction activity or receptor binding;other molecular function	Pf00576	22139	Ttr	mmu:22139; P07309	ENSMUSG00000061808	Retinoid metabolism and transport; Neutrophil degranulation; Non-integrin membrane-ECM interactions; The canonical retinoid cycle in rods (twilight vision)		4	0	8.48731e+06	High	1
FALSE	High	Master Protein	P81605	Dermcidin OS=Homo sapiens OX=9606 GN=DCD PE=1 SV=2	0	20	FALSE		2	2	2	2	110	11.3	6.54	4.13	2	protein metabolism;stress response;other biological processes	non-structural extracellular	other molecular function	Pf15291	117159	DCD	A5JHP2; A5JHP3; hsa:117159; P58461; P81605; Q53YJ2	ENSG00000161634	Antimicrobial peptides		1	0	2.23544e+06	High	1
FALSE	High	Master Protein	A0A0C4DH29	Immunoglobulin heavy variable 1-3 OS=Homo sapiens OX=9606 GN=IGHV1-3 PE=3 SV=1	0	22	FALSE		2	2	3	1	117	13	9.55	3.78	2	cell organization and biogenesis;stress response;transport;signal transduction;other biological processes	non-structural extracellular;plasma membrane;other membranes	signal transduction activity or receptor binding;other molecular function	Pf07686		IGHV1-3	A0A0C4DH29	ENSG00000211935; ENSG00000282213			0	1	2364825	High	1
FALSE	High	Master Protein	P34928	Apolipoprotein C-I OS=Mus musculus OX=10090 GN=Apoc1 PE=1 SV=1	0	20	FALSE		2	2	2	2	88	9.7	9.09	3.61	2	protein metabolism;other metabolic processes;transport;other biological processes	non-structural extracellular	enzyme regulator activity;other molecular function	Pf04691	11812	Apoc1	mmu:11812; P34928; Q505B2	ENSMUSG00000040564	VLDL assembly; VLDL clearance	Statin pathway	3	0	3.66822e+06	High	1
FALSE	High	Master Protein	P01745	Ig heavy chain V region MPC 11 OS=Mus musculus OX=10090 PE=4 SV=1	0	12	FALSE		1	1	1	1	121	13.1	5.83	3.58	1	cell organization and biogenesis;stress response;transport;signal transduction;other biological processes	non-structural extracellular;plasma membrane;other membranes	signal transduction activity or receptor binding;other molecular function	Pf07686							0	0	3.22032e+06	High	1
FALSE	High	Master Protein	O88947	Coagulation factor X OS=Mus musculus OX=10090 GN=F10 PE=1 SV=1	0	3	FALSE		1	1	1	1	481	54	5.66	3.52	1	protein metabolism;stress response;other biological processes	non-structural extracellular;other membranes;ER/Golgi;other cell component	other molecular function	Pf00008, Pf00089, Pf00594, Pf14670	14058	F10	mmu:14058; O54740; O88947; Q99L32	ENSMUSG00000031444	Common Pathway of Fibrin Clot Formation; Intrinsic Pathway of Fibrin Clot Formation; Extrinsic Pathway of Fibrin Clot Formation; Gamma-carboxylation of protein precursors; Transport of gamma-carboxylated protein precursors from the endoplasmic reticulum to the Golgi apparatus; Removal of aminoterminal propeptides from gamma-carboxylated proteins	Blood clotting cascade	7	0	681395	High	1
FALSE	High	Master Protein	A0A0B4J1V0	Immunoglobulin heavy variable 3-15 OS=Homo sapiens OX=9606 GN=IGHV3-15 PE=3 SV=1	0	9	FALSE		1	1	1	1	119	12.9	8.62	3.41	1	cell organization and biogenesis;stress response;transport;signal transduction;other biological processes	non-structural extracellular;plasma membrane;other membranes	signal transduction activity or receptor binding;other molecular function	Pf07686		IGHV3-15	A0A0B4J1V0	ENSG00000211943; ENSG00000282290			0	0	1.77573e+06	High	1
FALSE	High	Master Protein	P00920	Carbonic anhydrase 2 OS=Mus musculus OX=10090 GN=Ca2 PE=1 SV=4	0	6	FALSE		1	1	1	1	260	29	7.01	3.3	1	other metabolic processes;stress response;transport;developmental processes;signal transduction;other biological processes	non-structural extracellular;plasma membrane;other membranes;cytosol;other cell component	other molecular function	Pf00194	12349	Ca2	mmu:12349; P00920; Q6LDQ7; Q7TPE1; Q9DCT3; Q9DCY9	ENSMUSG00000027562	Erythrocytes take up carbon dioxide and release oxygen; Erythrocytes take up oxygen and release carbon dioxide; Reversible hydration of carbon dioxide		3	0		High	1
FALSE	High	Master Protein	Q1RMK2	TREMBL:Q1RMK2 (Bos taurus) IGHM protein	0	2	TRUE		1	1	1	1	597	65	5.97	3.29	1											0	0	145285	High	1
FALSE	High	Master Protein	Q325W2	Chaperone protein Skp OS=Shigella boydii serotype 4 (strain Sb227) OX=300268 GN=skp PE=3 SV=1	0	38	FALSE		4	4	4	4	161	17.7	9.7	3.27	4		other cell component	other molecular function	Pf03938	61754852	skp	Q325W2; sbo:SBO_0166				0	0	1.41435e+06	High	1
FALSE	High	Master Protein	P04654	Alpha-S2-casein OS=Ovis aries OX=9940 GN=CSN1S2 PE=2 SV=1	0	19	FALSE		3	3	3	1	223	26.3	7.85	3.21	3		non-structural extracellular		Pf00363	443383	CSN1S2	oas:443383; P04654				0	0	774260	High	1
FALSE	High	Master Protein	P28798	Progranulin OS=Mus musculus OX=10090 GN=Grn PE=1 SV=2	0	7	FALSE		3	3	3	3	589	63.4	6.8	3.15	3	cell cycle OR cell proliferation;cell organization and biogenesis;protein metabolism;other metabolic processes;transport;developmental processes;signal transduction;other biological processes	non-structural extracellular;plasma membrane;other membranes;ER/Golgi;other cytoplasmic organelle;other cell component	signal transduction activity or receptor binding;other molecular function	Pf00396	14824	Grn	mmu:14824; P28798	ENSMUSG00000034708	Neutrophil degranulation		1	0	1.54603e+06	High	1
FALSE	High	Master Protein	P01619	Immunoglobulin kappa variable 3-20 OS=Homo sapiens OX=9606 GN=IGKV3-20 PE=1 SV=2	0	22	FALSE		2	2	2	2	116	12.5	4.96	3.13	2	stress response;other biological processes	non-structural extracellular;plasma membrane;other membranes	other molecular function	Pf07686		IGKV3-20	A0A0B4J1Z6; P01619; P01620; P01621; P01622; P01623; P04206; P06311; P18135; P18136	ENSG00000239951; ENSG00000282402	Initial triggering of complement; Classical antibody-mediated complement activation; Immunoregulatory interactions between a Lymphoid and a non-Lymphoid cell; Cell surface interactions at the vascular wall; FCGR activation; Regulation of actin dynamics for phagocytic cup formation; Role of phospholipids in phagocytosis; Scavenging of heme from plasma; Role of LAT2/NTAL/LAB on calcium mobilization…		18	0	3.78362e+06	High	1
FALSE	High	Master Protein	S8F3Q5	WD domain, G-beta repeat-containing protein OS=Toxoplasma gondii (strain ATCC 50611 / Me49) OX=508771 GN=TGME49_257560 PE=4 SV=1	0	3	FALSE	T_gondii	1	1	1	1	1017	109.8	5.52	3.12	1				Pf00400	7894861		S8F3Q5; tgo:TGME49_257560				0	0	37243088	High	1
FALSE	High	Master Protein	Q61129	Complement factor I OS=Mus musculus OX=10090 GN=Cfi PE=1 SV=3	0	4	FALSE		2	2	2	2	603	67.2	7.46	2.88	2	protein metabolism;stress response;transport;other biological processes	other membranes;nucleus	other molecular function	Pf00057, Pf00089, Pf00530, Pf07648	12630	Cfi	B2RWX8; mmu:12630; Q61129; Q9WU07	ENSMUSG00000058952	Regulation of Complement cascade		1	0	301578	High	1
FALSE	High	Master Protein	P15001	Phytochrome A OS=Pisum sativum OX=3888 GN=PHYA PE=3 SV=1	0	2	FALSE		1	1	1	1	1124	123.9	6.33	2.84	1	protein metabolism;other metabolic processes;signal transduction;other biological processes		kinase activity;other molecular function	Pf00360, Pf00989, Pf01590, Pf02518, Pf08446		PHYA	P15001				0	0	7.99659e+06	High	1
FALSE	High	Master Protein	Q9HZU2	Precorrin-8X methylmutase OS=Pseudomonas aeruginosa (strain ATCC 15692 / DSM 22644 / CIP 104116 / JCM 14847 / LMG 12228 / 1C / PRS 101 / PAO1) OX=208964 GN=cobH PE=3 SV=1	0	13	FALSE		1	1	1	1	208	21.6	5.94	2.83	1	other metabolic processes		other molecular function	Pf02570	882689	cobH	pae:PA2905; Q9HZU2				0	0	8691249	High	1
FALSE	High	Master Protein	Q13439	Golgin subfamily A member 4 OS=Homo sapiens OX=9606 GN=GOLGA4 PE=1 SV=1	0	1	FALSE		1	1	1	1	2230	261	5.39	2.81	1	cell organization and biogenesis;transport;developmental processes	plasma membrane;other membranes;cytosol;ER/Golgi;nucleus;other cell component	other molecular function	Pf01465	2803	GOLGA4	F8W8Q7; hsa:2803; Q13270; Q13439; Q13654; Q14436; Q59EW8	ENSG00000144674	Retrograde transport at the Trans-Golgi-Network; Signaling by membrane-tethered fusions of PDGFRA or PDGFRB		2	0	1.18732e+06	High	1
FALSE	High	Master Protein	B1Y7L9	Ribosomal RNA small subunit methyltransferase A OS=Leptothrix cholodnii (strain ATCC 51168 / LMG 8142 / SP-6) OX=395495 GN=rsmA PE=3 SV=1	0	5	FALSE		1	1	1	1	269	29.8	7.06	2.81	1	RNA metabolism OR transcription;other metabolic processes	other cell component	nucleic acid binding activity;other molecular function	Pf00398		rsmA	B1Y7L9; lch:Lcho_3913				0	0	10712078	High	1
FALSE	High	Master Protein	P27664	Rod cGMP-specific 3',5'-cyclic phosphodiesterase subunit alpha OS=Mus musculus OX=10090 GN=Pde6a PE=2 SV=3	0	2	FALSE		1	1	1	1	859	99.5	5.55	2.81	1	developmental processes;signal transduction;other biological processes	plasma membrane;other membranes	other molecular function	Pf00233, Pf01590		Pde6a	E9Q673; P27664		Ca2+ pathway; Activation of the phototransduction cascade; Inactivation, recovery and regulation of the phototransduction cascade		3	0	10919514	High	1
FALSE	High	Master Protein	A0A0F6B244	DNA-binding protein H-NS OS=Salmonella typhimurium (strain 14028s / SGSC 2262) OX=588858 GN=hns PE=1 SV=1	0	10	FALSE		1	1	1	1	137	15.5	5.29	2.78	1	other biological processes	other cell component	nucleic acid binding activity;other molecular function	Pf00816	61372976	hns	A0A0F6B244; seo:STM14_2116				0	0	253170	High	1
FALSE	High	Master Protein	B3L4K9	RNA-splicing ligase RtcB homolog OS=Plasmodium knowlesi (strain H) OX=5851 GN=PKH_090290 PE=3 SV=1	0	6	FALSE		1	1	1	1	511	56.8	8.13	2.77	1	RNA metabolism OR transcription;other metabolic processes	other cell component	other molecular function	Pf01139	7320774		B3L4K9; pkn:PKH_090290				0	0	21177330	High	1
FALSE	High	Master Protein	Q4QAU9	Fumarate hydratase 1, mitochondrial OS=Leishmania major OX=5664 GN=FH1 PE=1 SV=1	0	3	FALSE		1	1	1	1	549	60.8	7.5	2.71	1	other metabolic processes	mitochondrion;other cell component	other molecular function	Pf05681, Pf05683	5652198	FH1	lma:LMJF_24_0320; Q4QAU9				0	0	232127	High	1
FALSE	High	Master Protein	P0DTE2	Probable non-functional immunoglobulin heavy variable 8-51-1 OS=Homo sapiens OX=9606 GN=IGHV8-51-1 PE=1 SV=1	0	9	FALSE		1	1	1	1	115	13.1	7.3	2.7	1	other biological processes	non-structural extracellular;plasma membrane;other membranes;other cell component				IGHV8-51-1	P0DTE2				0	0	2.77693e+06	High	1
FALSE	High	Master Protein	Q5R9M3	Thioredoxin OS=Pongo abelii OX=9601 GN=TXN PE=3 SV=3	0	12	FALSE		1	1	1	1	106	11.9	4.92	2.68	1	other metabolic processes;other biological processes	non-structural extracellular;nucleus;other cell component	other molecular function	Pf00085	100172836	TXN	pon:100172836; Q5R9M3				0	0	458273	High	1
FALSE	High	Master Protein	P21352	Alpha-1-acid glycoprotein 8 OS=Mus caroli OX=10089 GN=Orm8 PE=2 SV=1	0	7	FALSE		1	1	1	1	207	23.9	5.85	2.67	1	stress response;other biological processes	non-structural extracellular		Pf00061		Orm8	P21352				0	0	151525	High	1
FALSE	High	Master Protein	P01821	Ig heavy chain V region MC101 OS=Mus musculus OX=10090 PE=1 SV=1	0	20	FALSE		1	1	1	1	116	12.6	8.78	2.6	1	cell organization and biogenesis;stress response;transport;signal transduction;other biological processes	non-structural extracellular;plasma membrane;other membranes	signal transduction activity or receptor binding;other molecular function	Pf07686							0	0	195889	High	1
FALSE	High	Master Protein	A0A0A0MS15	Immunoglobulin heavy variable 3-49 OS=Homo sapiens OX=9606 GN=IGHV3-49 PE=3 SV=1	0	9	FALSE		1	1	1	1	119	13	8.62	2.59	1	cell organization and biogenesis;stress response;transport;signal transduction;other biological processes	non-structural extracellular;plasma membrane;other membranes	signal transduction activity or receptor binding;other molecular function	Pf07686		IGHV3-49	A0A0A0MS15	ENSG00000211965; ENSG00000275316			0	0	2.40038e+06	High	1
FALSE	High	Master Protein	P01632	Ig kappa chain V-I region S107A OS=Mus musculus OX=10090 GN=Igkv7-33 PE=2 SV=1	0.001	21	FALSE		2	2	2	1	114	12.7	8.98	2.52	2	other biological processes	non-structural extracellular;other cell component		Pf07686		Igkv7-33	P01632				0	0	158865	High	1
FALSE	High	Master Protein	P42155	Kappa-casein (Fragment) OS=Bison bonasus OX=9902 GN=CSN3 PE=2 SV=1	0.002	21	TRUE		2	2	3	2	136	14.9	7.43	2.41	2		non-structural extracellular		Pf00997		CSN3	P42155				0	0	1.19268e+06	High	1
FALSE	High	Master Protein	A7MPG4	30S ribosomal protein S8 OS=Cronobacter sakazakii (strain ATCC BAA-894) OX=290339 GN=rpsH PE=3 SV=1	0.002	13	FALSE		2	2	2	2	130	14.1	9.39	2.4	2	protein metabolism;other metabolic processes	translational apparatus	nucleic acid binding activity;other molecular function	Pf00410	56733015	rpsH	A7MPG4; esa:ESA_00020				0	0	981450	High	1
FALSE	High	Master Protein	A0A125YS55	Dense granule protein GRA6 OS=Toxoplasma gondii (strain ATCC 50611 / Me49) OX=508771 GN=GRA6 PE=4 SV=1	0.002	4	FALSE	T_gondii	1	1	1	1	224	23.3	5.31	2.37	1		other membranes		Pf05084	7895853	GRA6	A0A125YS55; tgo:TGME49_275440				0	0	1.69229e+06	High	1
FALSE	High	Master Protein	O76013	SWISS-PROT:O76013 Keratin, type I cuticular HA6 (Hair keratin, type I HA6)	0.002	5	TRUE		2	2	2	2	467	52.2	4.94	2.34	2	other biological processes	cytosol;cytoskeleton	bone, tooth or skin structural activity	Pf00038	8689	KRT36	hsa:8689; O76013; Q86XG4	ENSG00000126337	Formation of the cornified envelope		2	0	373138	High	1
FALSE	High	Master Protein	P20918	Plasminogen OS=Mus musculus OX=10090 GN=Plg PE=1 SV=3	0.002	4	FALSE		2	2	2	2	812	90.7	6.6	2.33	2	cell-cell signaling;cell organization and biogenesis;protein metabolism;other metabolic processes;stress response;developmental processes;other biological processes	non-structural extracellular;plasma membrane;other membranes;other cell component	signal transduction activity or receptor binding;other molecular function	Pf00024, Pf00051, Pf00089	18815	Plg	mmu:18815; P20918; Q8CIS2; Q91WJ5	ENSMUSG00000059481	Platelet degranulation ; Signaling by PDGF; LDL remodeling; Dissolution of Fibrin Clot; Activation of Matrix Metalloproteinases	Blood clotting cascade; Fibrin complement receptor 3 signaling pathway	8	0	649268	High	1
FALSE	High	Master Protein	B4EYV0	50S ribosomal protein L7/L12 OS=Proteus mirabilis (strain HI4320) OX=529507 GN=rplL PE=3 SV=1	0.002	19	FALSE		2	2	2	2	121	12.4	4.6	2.29	2	protein metabolism;other metabolic processes	translational apparatus	other molecular function	Pf00542, Pf16320	6800338	rplL	B4EYV0; pmr:PMI2786				0	0	931675	High	1
FALSE	High	Master Protein	P81265	Polymeric immunoglobulin receptor OS=Bos taurus OX=9913 GN=PIGR PE=2 SV=1	0.002	3	FALSE		2	2	2	2	757	82.4	7.27	2.27	2	transport	non-structural extracellular;plasma membrane;other membranes		Pf07686	281401	PIGR	bta:281401; P81265				0	0	404946	High	1
FALSE	High	Master Protein	A0A0C4DH26	Probable non-functional immunoglobulin kappa variable 6D-41 OS=Homo sapiens OX=9606 GN=IGKV6D-41 PE=1 SV=1	0.002	10	FALSE		1	1	1	1	115	12.6	7.12	2.26	1	other biological processes	non-structural extracellular;plasma membrane;other membranes;other cell component		Pf07686		IGKV6D-41	A0A0C4DH26	ENSG00000211626			0	0	1.66063e+06	High	1
FALSE	High	Master Protein	Q9M2I5	Putative cysteine-rich repeat secretory protein 61 OS=Arabidopsis thaliana OX=3702 GN=CRRSP61 PE=3 SV=1	0.002	6	FALSE		1	2	2	1	258	29.5	9.01	2.25	1		non-structural extracellular		Pf01657	825000	CRRSP61	ath:AT3G58310; Q9M2I5				0	0	1.77039e+06	High	1
FALSE	High	Master Protein	Q9Z1R3	Apolipoprotein M OS=Mus musculus OX=10090 GN=Apom PE=1 SV=1	0.004	8	FALSE		1	1	2	1	190	21.3	6.52	2.21	1	cell organization and biogenesis;protein metabolism;other metabolic processes;transport;other biological processes	non-structural extracellular	transporter activity;other molecular function	Pf11032	55938	Apom	mmu:55938; Q9Z1R3	ENSMUSG00000024391	Retinoid metabolism and transport		1	0	275461	High	1
FALSE	High	Master Protein	Q0V3H0	Pentafunctional AROM polypeptide OS=Phaeosphaeria nodorum (strain SN15 / ATCC MYA-4574 / FGSC 10173) OX=321614 GN=SNOG_01444 PE=3 SV=2	0.004	2	FALSE		1	1	1	1	1661	180.1	7.36	2.2	1	other metabolic processes	other cell component	kinase activity;other molecular function	Pf00275, Pf01202, Pf01487, Pf01761, Pf08501, Pf18317	5968927		pno:SNOG_01444; Q0V3H0				0	0	159247	High	1
FALSE	High	Master Protein	A1AW14	Aspartyl/glutamyl-tRNA(Asn/Gln) amidotransferase subunit B OS=Ruthia magnifica subsp. Calyptogena magnifica OX=413404 GN=gatB PE=3 SV=1	0.004	3	FALSE		1	2	2	1	476	53.5	5.71	2.17	1	protein metabolism;other metabolic processes		other molecular function	Pf02637, Pf02934		gatB	A1AW14; rma:Rmag_0345				0	0	4566182	High	1
FALSE	High	Master Protein	Q6FAT8	2-dehydro-3-deoxyphosphooctonate aldolase OS=Acinetobacter baylyi (strain ATCC 33305 / BD413 / ADP1) OX=62977 GN=kdsA PE=3 SV=1	0.004	3	FALSE		1	1	1	1	285	31.5	6.73	2.17	1	other metabolic processes	other cell component	other molecular function	Pf00793	45234362	kdsA	aci:ACIAD2002; Q6FAT8				0	0	503530	High	1
FALSE	High	Master Protein	Q8K1I3	Secreted phosphoprotein 24 OS=Mus musculus OX=10090 GN=Spp2 PE=1 SV=2	0.004	12	FALSE		2	2	2	2	203	23.1	8.37	2.13	2	cell organization and biogenesis;other biological processes	non-structural extracellular;other cell component		Pf07448	75396	Spp2	mmu:75396; Q8K1I3; Q9DCG1	ENSMUSG00000026295	Regulation of Insulin-like Growth Factor (IGF) transport and uptake by Insulin-like Growth Factor Binding Proteins (IGFBPs); Post-translational protein phosphorylation; Platelet degranulation		3	0	1.27312e+06	High	1
FALSE	High	Master Protein	Q5RC63	Peroxiredoxin-2 OS=Pongo abelii OX=9601 GN=PRDX2 PE=2 SV=3	0.004	6	FALSE		1	1	2	1	177	19.4	5.6	2.12	1	other biological processes	other cell component	other molecular function	Pf00578	100172251	PRDX2	pon:100172251; Q5RC63	ENSPPYG00000009607			0	0	1.87045e+06	High	1
FALSE	High	Master Protein	Q63803	Guanine nucleotide-binding protein G(s) subunit alpha isoforms XLas OS=Rattus norvegicus OX=10116 GN=Gnas PE=1 SV=3	0.004	1	FALSE		1	1	1	1	1144	122.8	4.82	2.11	1	cell adhesion;DNA metabolism;other metabolic processes;stress response;developmental processes;signal transduction;other biological processes	plasma membrane;other membranes;cytosol;ER/Golgi;other cytoplasmic organelle;other cell component	signal transduction activity or receptor binding;enzyme regulator activity;cytoskeletal activity;other molecular function	Pf00503		Gnas	Q63803		Vasopressin regulates renal water homeostasis via Aquaporins; Glucagon-like Peptide-1 (GLP1) regulates insulin secretion; Glucagon-type ligand receptors		3	0	1.3732e+06	High	1
FALSE	High	Master Protein	Q61703	Inter-alpha-trypsin inhibitor heavy chain H2 OS=Mus musculus OX=10090 GN=Itih2 PE=1 SV=1	0.004	4	FALSE		3	3	3	3	946	105.9	7.27	2.09	3	other metabolic processes;other biological processes	non-structural extracellular	enzyme regulator activity	Pf00092, Pf06668, Pf08487	16425	Itih2	A2AKU6; mmu:16425; Q3UZM0; Q61703		Regulation of Insulin-like Growth Factor (IGF) transport and uptake by Insulin-like Growth Factor Binding Proteins (IGFBPs); Post-translational protein phosphorylation		2	0	1.01507e+06	High	1
FALSE	High	Master Protein	P01700	Immunoglobulin lambda variable 1-47 OS=Homo sapiens OX=9606 GN=IGLV1-47 PE=1 SV=2	0.004	11	FALSE		1	1	1	1	117	12.3	5.91	2.09	1	other biological processes	non-structural extracellular;plasma membrane;other membranes;other cell component	other molecular function	Pf07686		IGLV1-47	A0A075B6I8; P01700; P04208	ENSG00000211648	Initial triggering of complement; Classical antibody-mediated complement activation; Immunoregulatory interactions between a Lymphoid and a non-Lymphoid cell; Cell surface interactions at the vascular wall; FCGR activation; Regulation of actin dynamics for phagocytic cup formation; Role of phospholipids in phagocytosis; Scavenging of heme from plasma; Role of LAT2/NTAL/LAB on calcium mobilization…		18	0	460310	High	1
FALSE	High	Master Protein	P12246	Serum amyloid P-component OS=Mus musculus OX=10090 GN=Apcs PE=1 SV=2	0.005	4	FALSE		1	1	1	1	224	26.2	6.35	2.08	1	cell organization and biogenesis;stress response;other biological processes	non-structural extracellular;other cell component	other molecular function	Pf00354	20219	Apcs	mmu:20219; P12246	ENSMUSG00000026542			0	0	125024	High	1
FALSE	High	Master Protein	P26262	Plasma kallikrein OS=Mus musculus OX=10090 GN=Klkb1 PE=1 SV=2	0.005	3	FALSE		2	2	3	2	638	71.3	8.02	2.04	2	protein metabolism;other metabolic processes;stress response;other biological processes	non-structural extracellular	other molecular function	Pf00024, Pf00089	16621	Klkb1	mmu:16621; P26262; Q8R0P5	ENSMUSG00000109764	Intrinsic Pathway of Fibrin Clot Formation; Activation of Matrix Metalloproteinases		2	0	294834	High	1
FALSE	High	Master Protein	P17897	Lysozyme C-1 OS=Mus musculus OX=10090 GN=Lyz1 PE=1 SV=1	0.005	8	FALSE		1	1	1	1	148	16.8	9.41	2.04	1	other metabolic processes;stress response;other biological processes	non-structural extracellular;ER/Golgi;other cell component	other molecular function	Pf00062	17110	Lyz1	mmu:17110; P17897	ENSMUSG00000069515			0	0	459966	High	1
FALSE	High	Master Protein	P20930	SWISS-PROT:P20930 Tax_Id=9606 Gene_Symbol=FLG Filaggrin	0.005	0	TRUE		1	1	2	1	4061	434.9	9.25	2.04	1	protein metabolism;other metabolic processes;developmental processes	plasma membrane;cytosol;cytoskeleton;other cell component	bone, tooth or skin structural activity;other molecular function	Pf01023, Pf03516	2312	FLG	hsa:2312; P20930; Q01720; Q5T583; Q9UC71	ENSG00000143631	Formation of the cornified envelope		1	0	393150	High	1
FALSE	High	Master Protein	A0A125YU29	Ribosomal protein RPL23A OS=Toxoplasma gondii (strain ATCC 50611 / Me49) OX=508771 GN=RPL23A PE=3 SV=1	0.005	8	FALSE	T_gondii	1	1	1	1	167	18.6	10.4	1.98	1	protein metabolism;other metabolic processes	translational apparatus	nucleic acid binding activity;other molecular function	Pf00276	7899670	RPL23A	A0A125YU29; tgo:TGME49_238010				0	0	200985	High	1
FALSE	High	Master Protein	Q5R8W9	Selenoprotein P OS=Pongo abelii OX=9601 GN=SELENOP PE=2 SV=2	0.005	2	FALSE		1	1	1	1	381	43.2	7.96	1.92	1		non-structural extracellular	other molecular function	Pf04592, Pf04593	100174535	SELENOP	pon:100174535; Q5R8W9				0	0	151512	High	1
FALSE	High	Master Protein	A4WFB2	50S ribosomal protein L18 OS=Enterobacter sp. (strain 638) OX=399742 GN=rplR PE=3 SV=1	0.005	8	FALSE		1	1	1	1	117	12.8	10.62	1.9	1	protein metabolism;other metabolic processes	translational apparatus	nucleic acid binding activity;other molecular function	Pf00861	62495352	rplR	A4WFB2; ent:Ent638_3735				0	0	272697	High	1
FALSE	High	Master Protein	Q4R4X4	Vimentin OS=Macaca fascicularis OX=9541 GN=VIM PE=2 SV=3	0.005	14	FALSE		5	5	5	5	466	53.7	5.12	1.9	5	cell organization and biogenesis;stress response;developmental processes;signal transduction;other biological processes	plasma membrane;other membranes;cytosol;cytoskeleton;nucleus;other cytoplasmic organelle;other cell component	cytoskeletal activity;nucleic acid binding activity;other molecular function	Pf00038, Pf04732		VIM	Q4R4X4	ENSMFAG00000003332			0	0	630911	High	1
FALSE	High	Master Protein	O70362	Phosphatidylinositol-glycan-specific phospholipase D OS=Mus musculus OX=10090 GN=Gpld1 PE=1 SV=1	0.005	2	FALSE		1	1	1	1	837	93.2	7.12	1.86	1	other metabolic processes;transport;developmental processes;signal transduction;other biological processes	non-structural extracellular;extracellular matrix;other cell component	other molecular function	Pf00882, Pf01839		Gpld1	O70362		Post-translational modification: synthesis of GPI-anchored proteins		1	0	219024	High	1
FALSE	High	Master Protein	P35859	Insulin-like growth factor-binding protein complex acid labile subunit OS=Rattus norvegicus OX=10116 GN=Igfals PE=1 SV=1	0.005	2	FALSE		1	1	1	1	603	66.8	6.52	1.82	1	cell adhesion;other biological processes	non-structural extracellular;extracellular matrix	other molecular function	Pf01462, Pf13855	79438	Igfals	P35859; rno:79438		Regulation of Insulin-like Growth Factor (IGF) transport and uptake by Insulin-like Growth Factor Binding Proteins (IGFBPs)		1	0	135240	High	1
FALSE	High	Master Protein	A0A075B6Q5	Immunoglobulin heavy variable 3-64 OS=Homo sapiens OX=9606 GN=IGHV3-64 PE=3 SV=1	0.005	9	FALSE		1	1	1	1	118	12.9	7.85	1.79	1	cell organization and biogenesis;stress response;transport;signal transduction;other biological processes	non-structural extracellular;plasma membrane;other membranes	signal transduction activity or receptor binding;other molecular function	Pf07686		IGHV3-64	A0A075B6Q5	ENSG00000223648; ENSG00000274236			0	0	82762.1	High	1
FALSE	High	Master Protein	S8ESH7	SAG-related sequence SRS51 OS=Toxoplasma gondii (strain ATCC 50611 / Me49) OX=508771 GN=SRS51 PE=4 SV=1	0.005	2	FALSE	T_gondii	1	1	1	1	472	50.1	6.16	1.78	1		other membranes		Pf04092	7895697	SRS51	S8ESH7; tgo:TGME49_308840; V4Z3C8				0	0	556892	High	1
FALSE	High	Master Protein	P30041	Peroxiredoxin-6 OS=Homo sapiens OX=9606 GN=PRDX6 PE=1 SV=3	0.005	4	FALSE		1	1	1	1	224	25	6.38	1.78	1	other metabolic processes;stress response;other biological processes	non-structural extracellular;cytosol;mitochondrion;nucleus;other cytoplasmic organelle;other cell component	other molecular function	Pf00578, Pf10417	9588	PRDX6	A8JZY7; hsa:9588; P30041; P32077; Q5TAH4; Q5ZEZ8	ENSG00000117592	Neutrophil degranulation; Detoxification of Reactive Oxygen Species	Nuclear receptors meta-pathway; NRF2 pathway; VEGFA-VEGFR2 signaling pathway	5	0	207770	High	1
FALSE	High	Master Protein	Q9QXC1	Fetuin-B OS=Mus musculus OX=10090 GN=Fetub PE=1 SV=1	0.005	10	FALSE		2	2	2	2	388	42.7	6.61	1.76	2	other biological processes	non-structural extracellular	enzyme regulator activity	Pf00031	59083	Fetub	mmu:59083; Q9QXC1	ENSMUSG00000022871			0	0	657689	High	1
FALSE	High	Master Protein	Q5RAB4	Glyceraldehyde-3-phosphate dehydrogenase OS=Pongo abelii OX=9601 GN=GAPDH PE=2 SV=3	0.005	4	FALSE		1	1	1	1	335	36	8.46	1.76	1	cell organization and biogenesis;protein metabolism;other metabolic processes;stress response;other biological processes	cytosol;cytoskeleton;nucleus;other cell component	cytoskeletal activity;other molecular function	Pf00044, Pf02800	100172694	GAPDH	pon:100172694; Q5RAB4				0	0	110369	High	1
FALSE	High	Master Protein	P00387	NADH-cytochrome b5 reductase 3 OS=Homo sapiens OX=9606 GN=CYB5R3 PE=1 SV=3	0.007	4	FALSE		1	1	1	1	301	34.2	7.59	1.72	1	other metabolic processes;other biological processes	non-structural extracellular;other membranes;cytosol;mitochondrion;ER/Golgi;other cytoplasmic organelle;other cell component	other molecular function	Pf00175, Pf00970	1727	CYB5R3	B1AHF2; B7Z7L3; hsa:1727; O75675; P00387; Q8TDL8; Q8WTS8; Q9UEN4; Q9UEN5; Q9UL55; Q9UL56	ENSG00000100243	Phase I - Functionalization of compounds; Neutrophil degranulation; Vitamin C (ascorbate) metabolism	Oxidation by cytochrome P450	4	0	3768065	High	1
FALSE	High	Master Protein	Q60994	Adiponectin OS=Mus musculus OX=10090 GN=Adipoq PE=1 SV=2	0.007	5	FALSE		1	1	1	1	247	26.8	5.57	1.72	1	other metabolic processes;stress response;signal transduction;other biological processes	non-structural extracellular;ER/Golgi;other cell component	signal transduction activity or receptor binding;other molecular function	Pf00386, Pf01391	11450	Adipoq	mmu:11450; Q60994; Q62400; Q6GTX4; Q9DC68	ENSMUSG00000022878	AMPK inhibits chREBP transcriptional activation activity	PPAR signaling pathway; Adipogenesis genes; Leptin and adiponectin	4	0	472726	High	1
FALSE	High	Master Protein	A0A0C4DH32	Immunoglobulin heavy variable 3-20 OS=Homo sapiens OX=9606 GN=IGHV3-20 PE=3 SV=2	0.007	16	FALSE		1	1	1	1	117	12.7	7.87	1.7	1	cell organization and biogenesis;stress response;transport;signal transduction;other biological processes	non-structural extracellular;plasma membrane;other membranes	signal transduction activity or receptor binding;other molecular function	Pf07686		IGHV3-20	A0A0C4DH32	ENSG00000211946; ENSG00000282476			0	0		High	1
FALSE	High	Master Protein	A0A075B6S9	Probable non-functional immunoglobulinn kappa variable 1-37 OS=Homo sapiens OX=9606 GN=IGKV1-37 PE=1 SV=7	0.007	14	FALSE		1	1	1	1	117	12.7	9.25	1.69	1	other biological processes	non-structural extracellular;plasma membrane;other membranes;other cell component		Pf07686		IGKV1-37	A0A075B6S9; A0A0A0MT75; A0A0E3D6N1; A0A0U1RVJ2	ENSG00000239862; ENSG00000282394			0	0	405390	High	1
FALSE	High	Master Protein	P78385	SWISS-PROT:P78385 Keratin, type II cuticular Hb3 (Hair keratin, type II Hb3) - Homo sapiens (Human).	0.009	8	TRUE		3	3	3	3	493	54.2	5.4	1.61	3											0	0	712678	High	1
FALSE	High	Master Protein	Q7YR44	Corneodesmosin OS=Pan troglodytes OX=9598 GN=CDSN PE=2 SV=1	0.008	3	FALSE		1	1	1	1	529	51.6	8.35	1.61	1	cell adhesion;developmental processes	non-structural extracellular	other molecular function		462553	CDSN	A5A6L9; ptr:462553; Q1XI12; Q1XI16; Q7YR44				0	0		High	1
FALSE	High	Master Protein	Q62577	Protein AMBP OS=Meriones unguiculatus OX=10047 GN=AMBP PE=2 SV=1	0.008	3	FALSE		1	1	1	1	346	38.6	6.52	1.61	1	protein metabolism;other metabolic processes;other biological processes	non-structural extracellular;plasma membrane;other membranes	enzyme regulator activity;other molecular function	Pf00014, Pf00061		AMBP	Q62576; Q62577				0	0	359445	High	1
FALSE	High	Master Protein	A0A125YUG9	Microneme protein MIC3 OS=Toxoplasma gondii (strain ATCC 50611 / Me49) OX=508771 GN=MIC3 PE=4 SV=1	0.008	4	FALSE	T_gondii	1	1	1	1	383	40.5	6.64	1.61	1					29769850	MIC3	A0A125YUG9; tgo:TGME49_319560				0	0		High	1
FALSE	High	Master Protein	Q08554	Desmocollin-1 OS=Homo sapiens OX=9606 GN=DSC1 PE=1 SV=2	0.008	1	FALSE		1	1	1	1	894	99.9	5.43	0	1	cell adhesion	plasma membrane;other membranes;other cell component	other molecular function	Pf00028, Pf01049, Pf08758	1823	DSC1	hsa:1823; Q08554; Q9HB01	ENSG00000134765	Formation of the cornified envelope; Neutrophil degranulation	VEGFA-VEGFR2 signaling pathway	4	0	316756	High	1
FALSE	High	Master Protein	P45592	Cofilin-1 OS=Rattus norvegicus OX=10116 GN=Cfl1 PE=1 SV=3	0.008	12	FALSE		1	1	1	1	166	18.5	8.09	0	1	cell cycle OR cell proliferation;cell organization and biogenesis;protein metabolism;other metabolic processes;stress response;transport;developmental processes;other biological processes	plasma membrane;other membranes;cytoskeleton;mitochondrion;nucleus;other cell component	signal transduction activity or receptor binding;cytoskeletal activity;other molecular function	Pf00241	29271	Cfl1	P45592; rno:29271	ENSRNOG00000020660		Regulation of actin cytoskeleton; Cardiovascular signaling	2	0	136638	High	1
FALSE	High	Master Protein	P06684	Complement C5 OS=Mus musculus OX=10090 GN=C5 PE=1 SV=2	0.008	1	FALSE		2	2	2	2	1680	188.8	6.81	0	2	stress response;developmental processes;other biological processes	non-structural extracellular;plasma membrane;other membranes	enzyme regulator activity	Pf00207, Pf01759, Pf01821, Pf01835, Pf07677, Pf07678, Pf07703, Pf17789, Pf17790, Pf17791	15139	C5	A2AS36; mmu:15139; P06684	ENSMUSG00000026874	Regulation of Complement cascade; Activation of C3 and C5; G alpha (i) signalling events; Terminal pathway of complement; Peptide ligand-binding receptors	Oxidative damage response; Complement activation, classical pathway; Spinal cord injury	8	0	699628	High	1
FALSE	High	Master Protein	Q9DBB9	Carboxypeptidase N subunit 2 OS=Mus musculus OX=10090 GN=Cpn2 PE=1 SV=2	0.007	3	FALSE		1	1	1	1	547	60.4	5.88	0	1		non-structural extracellular;extracellular matrix		Pf13855	71756	Cpn2	B2RR89; mmu:71756; Q8R113; Q9DBB9	ENSMUSG00000023176	Regulation of Complement cascade		1	0		High	1
FALSE	High	Master Protein	B8CNB7	Pantothenate kinase OS=Shewanella piezotolerans (strain WP3 / JCM 13877) OX=225849 GN=coaA PE=3 SV=1	0.007	5	FALSE		1	1	1	1	316	36	6.54	0	1	other metabolic processes	other cell component	kinase activity;other molecular function	Pf00485		coaA	B8CNB7; swp:swp_1994				0	0		High	1
FALSE	High	Master Protein	Q59VP1	Histone H2B.2 OS=Candida albicans (strain SC5314 / ATCC MYA-2876) OX=237561 GN=HTB2 PE=3 SV=3	0.008	7	FALSE		1	1	1	1	130	14.1	10.1	0	1	cell organization and biogenesis	nucleus;other cell component	nucleic acid binding activity;other molecular function	Pf00125	3644716	HTB2	A0A1D8PD85; cal:CAALFM_C104180WA; Q59VP1				0	0	329688	High	1
FALSE	High	Master Protein	A1U2U9	23S rRNA (uracil(1939)-C(5))-methyltransferase RlmD OS=Marinobacter hydrocarbonoclasticus (strain ATCC 700491 / DSM 11845 / VT8) OX=351348 GN=rlmD PE=3 SV=1	0.008	3	FALSE		1	1	1	1	449	50.5	6.34	0	1	RNA metabolism OR transcription;other metabolic processes		nucleic acid binding activity;other molecular function	Pf05958		rlmD	A1U2U9; maq:Maqu_2239				0	0	563746	High	1
FALSE	High	Master Protein	Q6UY61	RNA-directed RNA polymerase L OS=Sabia mammarenavirus (isolate Human/Brasil/SPH114202/1990) OX=2169992 GN=L PE=3 SV=1	0.007	1	FALSE		1	1	1	1	2212	252.6	6.57	0	1	RNA metabolism OR transcription;other metabolic processes;other biological processes	other cell component	other molecular function	Pf06317, Pf17296	3077250	L	Q6UY61; Q6XQI5; vg:3077250				0	0	893050	High	1
FALSE	High	Master Protein	P28960	Tegument protein VP22 OS=Equine herpesvirus 1 (strain Ab4p) OX=31520 GN=11 PE=3 SV=1	0.007	7	FALSE		1	1	1	1	304	33.2	8.92	0	1		other cell component		Pf04823	1487566		P28960; Q6DLK0; vg:1487566				0	0		High	1
FALSE	High	Master Protein	S8F612	Uncharacterized protein OS=Toxoplasma gondii (strain ATCC 50611 / Me49) OX=508771 GN=TGME49_296231 PE=4 SV=1	0.008	2	FALSE	T_gondii	1	1	1	1	817	88.8	7.2	0	1					7898682		S8F612; tgo:TGME49_296231				0	0	106442	High	1
FALSE	High	Master Protein	S8EVU3	Uncharacterized protein OS=Toxoplasma gondii (strain ATCC 50611 / Me49) OX=508771 GN=TGME49_215210 PE=4 SV=1	0.008	2	FALSE	T_gondii	1	1	1	1	683	75.2	5.73	0	1					7900781		S8EVU3; tgo:TGME49_215210				0	0	2.50283e+06	High	1
FALSE	High	Master Protein	P31532	Serum amyloid A-4 protein OS=Mus musculus OX=10090 GN=Saa4 PE=1 SV=2	0.008	6	FALSE		1	1	1	1	130	15.1	9.26	0	1	stress response	non-structural extracellular		Pf00277	20211	Saa4	mmu:20211; P31532	ENSMUSG00000040017			0	0	372206	High	1
FALSE	High	Master Protein	A0A075B6S5	Immunoglobulin kappa variable 1-27 OS=Homo sapiens OX=9606 GN=IGKV1-27 PE=3 SV=1	0.007	14	FALSE		1	1	1	1	117	12.7	8.29	0	1	other biological processes	non-structural extracellular;plasma membrane;other membranes;other cell component		Pf07686		IGKV1-27	A0A075B6S5	ENSG00000244575; ENSG00000282666			0	0	802476	High	1
FALSE	High	Master Protein	P18532	Ig heavy chain V region 1B43 OS=Mus musculus OX=10090 PE=1 SV=1	0.008	19	FALSE		1	1	5	1	116	13.2	8.29	0	1	cell organization and biogenesis;stress response;transport;signal transduction;other biological processes	non-structural extracellular;plasma membrane;other membranes	signal transduction activity or receptor binding;other molecular function	Pf07686							0	0	950163	High	1
FALSE	High	Master Protein	B5Y1Z4	Ribosomal RNA small subunit methyltransferase A OS=Klebsiella pneumoniae (strain 342) OX=507522 GN=rsmA PE=3 SV=1	0.007	4	FALSE		1	1	1	1	273	30.6	8.72	0	1	RNA metabolism OR transcription;other metabolic processes	other cell component	nucleic acid binding activity;other molecular function	Pf00398		rsmA	B5Y1Z4; kpe:KPK_4694				0	0	692987	High	1
FALSE	High	Master Protein	Q5PAI0	tRNA dimethylallyltransferase OS=Anaplasma marginale (strain St. Maries) OX=234826 GN=miaA PE=3 SV=1	0.008	5	FALSE		1	1	5	1	305	34.8	8.41	0	1	RNA metabolism OR transcription;other metabolic processes		other molecular function	Pf01715		miaA	ama:AM755; Q5PAI0				0	0	475099	High	1
FALSE	High	Master Protein	P85345	Lysozyme C OS=Amyda cartilaginea OX=161655 GN=LYZ PE=1 SV=1	0.008	12	FALSE		1	1	1	1	130	14.5	8.09	0	1	other metabolic processes;stress response;other biological processes	non-structural extracellular	other molecular function	Pf00062		LYZ	P85345				0	0	770033	High	1
FALSE	High	Master Protein	A0A125YY17	Ras-related protein Rab11 OS=Toxoplasma gondii (strain ATCC 50611 / Me49) OX=508771 GN=TGME49_289680 PE=4 SV=1	0.007	6	FALSE	T_gondii	1	1	1	1	219	25	7.03	0	1			other molecular function	Pf00071	7899378		A0A125YY17; tgo:TGME49_289680				0	0	243995	High	1
FALSE	High	Master Protein	P02730	Band 3 anion transport protein OS=Homo sapiens OX=9606 GN=SLC4A1 PE=1 SV=3	0.008	1	FALSE		1	1	2	1	911	101.7	5.19	0	1	cell organization and biogenesis;stress response;transport;developmental processes;other biological processes	plasma membrane;other membranes;cytoskeleton	transporter activity;cytoskeletal activity;other molecular function	Pf00955, Pf07565	6521	SLC4A1	G4V2I6; hsa:6521; P02730; P78487; Q1ZZ45; Q4KKW9; Q4VB84; Q9UCY7; Q9UDJ1	ENSG00000004939	Erythrocytes take up carbon dioxide and release oxygen; Erythrocytes take up oxygen and release carbon dioxide; Bicarbonate transporters; Defective SLC4A1 causes hereditary spherocytosis type 4 (HSP4), distal renal tubular acidosis (dRTA) and dRTA with hemolytic anemia (dRTA-HA)		4	0	248905	High	1
FALSE	High	Master Protein	P01836	Ig kappa chain C region, A allele OS=Rattus norvegicus OX=10116 PE=1 SV=1	0.006	13	FALSE		1	1	1	1	106	11.7	5.16	0	1	cell organization and biogenesis;stress response;transport;developmental processes;signal transduction;other biological processes	non-structural extracellular;plasma membrane;other membranes	signal transduction activity or receptor binding;other molecular function	Pf07654							0	0	170665	High	1
FALSE	High	Master Protein	P15473	Insulin-like growth factor-binding protein 3 OS=Rattus norvegicus OX=10116 GN=Igfbp3 PE=1 SV=2	0.008	7	FALSE		2	2	2	2	292	31.7	8.29	0	2	cell cycle OR cell proliferation;protein metabolism;other metabolic processes;stress response;other biological processes	non-structural extracellular;nucleus;other cell component	enzyme regulator activity;other molecular function	Pf00086, Pf00219	24484	Igfbp3	P15473; rno:24484		Regulation of Insulin-like Growth Factor (IGF) transport and uptake by Insulin-like Growth Factor Binding Proteins (IGFBPs); Post-translational protein phosphorylation	p53 pathway	3	0	804618	High	1
FALSE	High	Master Protein	Q6LXQ4	Probable glucose-6-phosphate isomerase OS=Methanococcus maripaludis (strain S2 / LL) OX=267377 GN=pgi PE=3 SV=1	0.007	3	FALSE		1	1	1	1	438	49.2	6.27	0	1	other metabolic processes	other cell component	other molecular function	Pf00342	2761531	pgi	mmp:MMP1295; Q6LXQ4				0	0	898686	High	1
FALSE	High	Master Protein	A0A125YY72	PH domain-containing protein OS=Toxoplasma gondii (strain ATCC 50611 / Me49) OX=508771 GN=TGME49_249970 PE=1 SV=1	0.008	8	FALSE	T_gondii	1	1	1	1	229	24.7	9.58	0	1				Pf00169	7898023		A0A125YY72; tgo:TGME49_249970				0	0	186421	High	1
FALSE	High	Master Protein	P07477	SWISS-PROT:P07477 Tax_Id=9606 Gene_Symbol=PRSS1 Trypsin-1 precursor	0.007	8	TRUE		1	1	1	1	247	26.5	6.51	0	1	cell organization and biogenesis;protein metabolism;other biological processes	non-structural extracellular	other molecular function	Pf00089	5644	PRSS1	A1A509; A6NJ71; B2R5I5; hsa:5644; P07477; Q5NV57; Q7M4N3; Q7M4N4; Q92955; Q9HAN4; Q9HAN5; Q9HAN6; Q9HAN7	ENSG00000204983; ENSG00000274247	Cobalamin (Cbl, vitamin B12) transport and metabolism; Activation of Matrix Metalloproteinases		2	0	598546	High	1
FALSE	High	Master Protein	Q7Z478	ATP-dependent RNA helicase DHX29 OS=Homo sapiens OX=9606 GN=DHX29 PE=1 SV=2	0.008	1	FALSE		1	1	2	1	1369	155.1	8.09	0	1	cell organization and biogenesis;protein metabolism;other metabolic processes;other biological processes	cytosol;translational apparatus	translation activity;nucleic acid binding activity;other molecular function	Pf00270, Pf00271, Pf04408, Pf07717	54505	DHX29	hsa:54505; O75549; Q63HN0; Q63HN3; Q7Z478; Q8IWW2; Q8N3A1; Q9UMH2	ENSG00000067248		VEGFA-VEGFR2 signaling pathway	1	0	18626344	High	1
FALSE	High	Master Protein	Q5D862	SWISS-PROT:Q5D862 Tax_Id=9606 Gene_Symbol=FLG2 Filaggrin-2	0.006	1	TRUE		1	1	1	1	2391	247.9	8.31	0	1	cell adhesion;developmental processes;other biological processes	non-structural extracellular;plasma membrane;other cell component	other molecular function	Pf01023	388698	FLG2	hsa:388698; Q5D862; Q9H4U1	ENSG00000143520	Neutrophil degranulation		1	0	199185	High	1
FALSE	High	Master Protein	Q9U6Y5	SWISS-PROT:Q9U6Y5 Green fluorescent protein (GFP-Cter-HisTag)	0.006	4	TRUE		1	1	1	1	249	28.1	6.52	0	1											0	0	160839	High	1
FALSE	High	Master Protein	Q9QUK4	Baculoviral IAP repeat-containing protein 1b OS=Mus musculus OX=10090 GN=Naip2 PE=1 SV=2	0.007	2	FALSE		1	1	1	1	1447	164	6.51	0	1	stress response;other biological processes	cytosol	enzyme regulator activity;other molecular function	Pf00653, Pf05729, Pf17779, Pf17889	17948	Naip2	A9C470; mmu:17948; O09124; Q9QUK4; Q9R030	ENSMUSG00000078945			0	0	374192	High	1
FALSE	High	Master Protein	Q39757	14-3-3-like protein OS=Fucus vesiculosus OX=49266 PE=2 SV=1	0.007	8	FALSE		1	1	1	1	251	28.2	4.65	0	1				Pf00244							0	0	65708.7	High	1
FALSE	High	Master Protein	Q12701	Serine/threonine-protein kinase ksg1 OS=Schizosaccharomyces pombe (strain 972 / ATCC 24843) OX=284812 GN=ksg1 PE=1 SV=2	0.006	2	FALSE		1	1	1	1	592	65.6	6.77	0	1	protein metabolism;other metabolic processes;signal transduction;other biological processes		kinase activity;other molecular function	Pf00069, Pf14593	2539517	ksg1	Q12701; spo:SPCC576.15c		RHO GTPases activate PKNs; VEGFR2 mediated vascular permeability; VEGFR2 mediated cell proliferation; PIP3 activates AKT signaling; CD28 dependent PI3K/Akt signaling; Regulation of TP53 Degradation; Downstream TCR signaling; Estrogen-stimulated signaling through PRKCZ; Activation of AKT2; G beta:gamma signalling through PI3Kgamma; GPVI-mediated activation cascade; Role of LAT2/NTAL/LAB on calcium…		12	0	4183144	High	1
FALSE	High	Master Protein	Q12611	Arginase OS=Emericella nidulans (strain FGSC A4 / ATCC 38163 / CBS 112.46 / NRRL 194 / M139) OX=227321 GN=agaA PE=3 SV=2	0.008	10	FALSE		1	1	1	1	324	35.5	5.86	0	1	other metabolic processes	cytosol;other cell component	other molecular function	Pf00491	2873985	agaA	ani:AN2901.2; C8VJ82; Q12611; Q5B979				0	0	4609950	High	1
FALSE	High	Master Protein	Q86YZ3	SWISS-PROT:Q86YZ3 Tax_Id=9606 Gene_Symbol=HRNR Hornerin	0.008	3	TRUE		3	3	3	3	2850	282.2	10.04	0	3	cell organization and biogenesis;developmental processes	non-structural extracellular;plasma membrane;other cytoplasmic organelle;other cell component	other molecular function	Pf01023	388697	HRNR	hsa:388697; Q5DT20; Q5U1F4; Q86YZ3	ENSG00000197915	Neutrophil degranulation		1	0	314198	High	1
FALSE	High	Master Protein	Q9UE12	TREMBL:Q9UE12 Type I hair keratin 1 - Homo sapiens (Human).	0.008	6	TRUE		2	2	2	2	416	47.2	4.88	0	2	cell organization and biogenesis;other biological processes	cytosol;cytoskeleton	cytoskeletal activity	Pf00038	3881	KRT31	hsa:3881; Q15323; Q9UE12	ENSG00000094796; ENSG00000262993	Formation of the cornified envelope	IL-18 signaling pathway	3	0	436758	High	1
FALSE	High	Master Protein	P01592	Immunoglobulin J chain OS=Mus musculus OX=10090 GN=Jchain PE=1 SV=4	0.007	11	FALSE		1	1	1	1	159	18	4.89	0	1	cell organization and biogenesis;stress response;other biological processes	non-structural extracellular	signal transduction activity or receptor binding;nucleic acid binding activity;other molecular function	Pf15097	16069	Jchain	mmu:16069; P01592	ENSMUSG00000067149	Cell surface interactions at the vascular wall; Scavenging of heme from plasma		2	0	283642	High	1
FALSE	High	Master Protein	A0A0C4DH72	Immunoglobulin kappa variable 1-6 OS=Homo sapiens OX=9606 GN=IGKV1-6 PE=3 SV=1	0.008	14	FALSE		1	1	3	1	117	12.7	8.29	0	1	other biological processes	non-structural extracellular;plasma membrane;other membranes;other cell component		Pf07686		IGKV1-6	A0A0C4DH72	ENSG00000239855; ENSG00000282163			0	0	1.59904e+06	High	1
FALSE	High	Master Protein	O70535	Leukemia inhibitory factor receptor OS=Rattus norvegicus OX=10116 GN=Lifr PE=2 SV=1	0.008	2	FALSE		2	2	2	2	1093	122.3	5.81	0	2	cell organization and biogenesis;developmental processes;signal transduction;other biological processes	plasma membrane;other membranes;other cell component	signal transduction activity or receptor binding;other molecular function	Pf00041, Pf17971, Pf18207	81680	Lifr	O70535; rno:81680		IL-6-type cytokine receptor ligand interactions	Adipogenesis	2	0		High	1
FALSE	High	Master Protein	Q1IZH7	Protein translocase subunit SecA OS=Deinococcus geothermalis (strain DSM 11300 / AG-3a) OX=319795 GN=secA PE=3 SV=1	0.007	1	FALSE		1	1	1	1	869	97.8	5.47	0	1	transport	plasma membrane;other membranes;other cell component	transporter activity;other molecular function	Pf01043, Pf07516, Pf07517		secA	dge:Dgeo_1058; Q1IZH7				0	0	800178	High	1
FALSE	High	Master Protein	P21333	Filamin-A OS=Homo sapiens OX=9606 GN=FLNA PE=1 SV=4	0.008	1	FALSE		1	1	1	1	2647	280.6	6.06	0	1	cell cycle OR cell proliferation;cell organization and biogenesis;protein metabolism;RNA metabolism OR transcription;other metabolic processes;stress response;transport;developmental processes;signal transduction;other biological processes	non-structural extracellular;plasma membrane;other membranes;cytosol;cytoskeleton;ER/Golgi;nucleus;other cell component	signal transduction activity or receptor binding;cytoskeletal activity;other molecular function	Pf00307, Pf00630	2316	FLNA	E9KL45; hsa:2316; P21333; Q5HY53; Q5HY55; Q8NF52	ENSG00000196924	Platelet degranulation ; OAS antiviral response; RHO GTPases activate PAKs; GP1b-IX-V activation signalling; Cell-extracellular matrix interactions	Androgen receptor signaling pathway; Prolactin signaling pathway; Focal adhesion; Hypothesized pathways in pathogenesis of cardiovascular disease; MAPK signaling pathway; IL-4 signaling pathway; Ebola virus pathway in host; Joubert syndrome	13	0	126974	High	1
FALSE	High	Master Protein	A0A125YZB4	IMC sub-compartment protein ISP1 OS=Toxoplasma gondii (strain ATCC 50611 / Me49) OX=508771 GN=ISP1 PE=4 SV=1	0.007	14	FALSE	T_gondii	1	1	1	1	176	19.4	7.69	0	1				Pf18161	7896706	ISP1	A0A125YZB4; tgo:TGME49_260820				0	0	219310	High	1
FALSE	High	Master Protein	P33622	Apolipoprotein C-III OS=Mus musculus OX=10090 GN=Apoc3 PE=1 SV=2	0.006	19	FALSE		1	1	1	1	99	11	4.75	0	1	protein metabolism;other metabolic processes;transport;other biological processes	non-structural extracellular;cytosol	signal transduction activity or receptor binding;enzyme regulator activity;other molecular function	Pf05778	11814	Apoc3	mmu:11814; P33622; Q8VC58; Q9CPP9		Retinoid metabolism and transport; Chylomicron assembly; Chylomicron remodeling; HDL remodeling	Statin pathway; PPAR signaling pathway	6	0	150031	High	1
FALSE	High	Master Protein	Q69F95	Cytochrome P450 85A OS=Phaseolus vulgaris OX=3885 GN=BA13 PE=3 SV=2	0.007	3	FALSE		1	1	1	1	466	53.5	9.19	0	1		other membranes	other molecular function	Pf00067			Q69F95				0	0	2.3693e+06	High	1
FALSE	High	Master Protein	Q91ZF7	Alanine and arginine-rich domain-containing protein OS=Rattus norvegicus OX=10116 GN=Aard PE=2 SV=1	0.007	12	FALSE		1	1	1	1	165	18.8	10.86	0	1	developmental processes				246323	Aard	Q91ZF7; rno:246323	ENSRNOG00000004708			0	0	501831	High	1
FALSE	High	Master Protein	Q53532	Streptavidin-V1 OS=Streptomyces violaceus OX=1936 PE=3 SV=1	0.007	11	TRUE		1	1	1	1	183	18.9	8.35	0	1		non-structural extracellular	other molecular function	Pf01382							0	0	173230	High	1
FALSE	High	Master Protein	Q5RFG3	Glutathione peroxidase 3 OS=Pongo pygmaeus OX=9600 GN=GPX3 PE=2 SV=3	0.007	8	FALSE		1	1	1	1	226	25.5	8.13	0	1	stress response;other biological processes	non-structural extracellular	other molecular function	Pf00255		GPX3	Q5RFG3				0	0	162031	High	1
FALSE	High	Master Protein	Q2I6W4	Catalase OS=Callithrix jacchus OX=9483 GN=CAT PE=2 SV=3	0.008	7	FALSE		3	3	4	3	527	59.8	7.9	0	3	other metabolic processes;stress response;other biological processes	other cytoplasmic organelle	other molecular function	Pf00199, Pf06628	100388372	CAT	cjc:100388372; Q2I6W4				0	0	1.33774e+09	High	1
FALSE	High	Master Protein	P12763	SWISS-PROT:P12763 (Bos taurus) Alpha-2-HS-glycoprotein precursor	0.006	3	TRUE		1	1	1	1	359	38.4	5.5	0	1	stress response;other biological processes	non-structural extracellular;extracellular matrix;plasma membrane;other membranes;ER/Golgi;other cell component	enzyme regulator activity	Pf00031	280988	AHSG	A6QLF7; bta:280988; P12763	ENSBTAG00000000522	Neutrophil degranulation; Platelet degranulation ; Regulation of Insulin-like Growth Factor (IGF) transport and uptake by Insulin-like Growth Factor Binding Proteins (IGFBPs); Post-translational protein phosphorylation		4	0	152722	High	1
FALSE	High	Master Protein	Q6E2N3	E3 ubiquitin-protein ligase TRIM33 OS=Danio rerio OX=7955 GN=trim33 PE=2 SV=1	0.007	1	FALSE		1	1	1	1	1163	128.1	6.7	0	1	protein metabolism;other metabolic processes;developmental processes;other biological processes	nucleus	nucleic acid binding activity;other molecular function	Pf00439, Pf00628, Pf00643		trim33	Q29RE2; Q6E2N3		Downregulation of SMAD2/3:SMAD4 transcriptional activity		1	0	1.67201e+06	High	1
FALSE	High	Master Protein	Q814W9	NADH-quinone oxidoreductase subunit D OS=Bacillus cereus (strain ATCC 14579 / DSM 31 / JCM 2152 / NBRC 15305 / NCIMB 9373 / NRRL B-3711) OX=226900 GN=nuoD PE=3 SV=1	0.006	2	FALSE		1	1	1	1	366	41.5	5.52	0	1	other metabolic processes;transport	plasma membrane;other membranes	transporter activity;other molecular function	Pf00346	51136980; 61583404	nuoD	bce:BC5298; Q814W9				0	0		High	1
FALSE	High	Master Protein	Q9DBS9	Oxysterol-binding protein-related protein 3 OS=Mus musculus OX=10090 GN=Osbpl3 PE=1 SV=2	0.007	1	FALSE		1	1	1	1	855	96.9	6.51	0	1	transport	plasma membrane;other membranes;cytosol;ER/Golgi;nucleus;other cell component	transporter activity;other molecular function	Pf01237, Pf15409	71720	Osbpl3	E9QNI5; mmu:71720; Q9DBS9	ENSMUSG00000029822	Synthesis of bile acids and bile salts		1	0	333170	High	1
FALSE	High	Master Protein	P06329	Ig heavy chain V region AC38 15.3 OS=Mus musculus OX=10090 PE=1 SV=1	0.008	20	FALSE		1	1	2	1	120	13.3	7.12	0	1	cell organization and biogenesis;stress response;transport;signal transduction;other biological processes	non-structural extracellular;plasma membrane;other membranes	signal transduction activity or receptor binding;other molecular function	Pf07686							0	0	1.01598e+06	High	1
FALSE	High	Master Protein	A0A125YIS4	Eukaryotic translation initiation factor 5A OS=Toxoplasma gondii (strain ATCC 50611 / Me49) OX=508771 GN=TGME49_251810 PE=3 SV=1	0.008	7	FALSE	T_gondii	1	1	1	1	161	17.5	5.39	0	1	protein metabolism;other metabolic processes;other biological processes	translational apparatus;other cell component	translation activity;nucleic acid binding activity	Pf01287	7901373		A0A125YIS4; tgo:TGME49_251810				0	0	83698.5	High	1
FALSE	High	Master Protein	Q8R121	Protein Z-dependent protease inhibitor OS=Mus musculus OX=10090 GN=Serpina10 PE=1 SV=1	0.007	3	FALSE		1	1	1	1	448	51.8	5.67	0	1	stress response;other biological processes	non-structural extracellular	enzyme regulator activity;other molecular function	Pf00079	217847	Serpina10	mmu:217847; Q8R121; Q8VCV8	ENSMUSG00000061947	Regulation of Insulin-like Growth Factor (IGF) transport and uptake by Insulin-like Growth Factor Binding Proteins (IGFBPs); Post-translational protein phosphorylation		2	0	93231	High	1
FALSE	High	Master Protein	Q9STD3	Calreticulin OS=Chlamydomonas reinhardtii OX=3055 PE=2 SV=1	0.007	4	FALSE		1	1	1	1	420	47.3	4.7	0	1	other biological processes	ER/Golgi	other molecular function	Pf00262							0	0	294255	High	1
FALSE	High	Master Protein	Q6BZT5	mRNA cleavage and polyadenylation factor CLP1 OS=Yarrowia lipolytica (strain CLIB 122 / E 150) OX=284591 GN=CLP1 PE=3 SV=1	0.007	2	FALSE		1	1	1	1	450	49.4	5.53	0	1	RNA metabolism OR transcription;other metabolic processes	nucleus	kinase activity;other molecular function	Pf06807, Pf16573, Pf16575	2907659	CLP1	Q6BZT5; yli:YALI0F31031g				0	0	742528	High	1
FALSE	High	Master Protein	Q80YC5	Coagulation factor XII OS=Mus musculus OX=10090 GN=F12 PE=1 SV=2	0.007	3	FALSE		1	1	1	1	597	65.7	6.84	0	1	protein metabolism;other metabolic processes;stress response;other biological processes	non-structural extracellular;ER/Golgi	other molecular function	Pf00008, Pf00039, Pf00040, Pf00051, Pf00089	58992	F12	mmu:58992; O35727; Q6PER0; Q80YC5	ENSMUSG00000021492	Intrinsic Pathway of Fibrin Clot Formation	Blood clotting cascade	2	0	849275	High	1
FALSE	High	Master Protein	Q06770	Corticosteroid-binding globulin OS=Mus musculus OX=10090 GN=Serpina6 PE=1 SV=1	0.007	5	FALSE		1	1	1	1	397	44.7	5.24	0	1	other metabolic processes;other biological processes	non-structural extracellular	enzyme regulator activity;other molecular function	Pf00079	12401	Serpina6	mmu:12401; Q06770	ENSMUSG00000060807	Glucocorticoid biosynthesis		1	0		High	1
FALSE	High	Master Protein	Q9Z9C4	Superoxide dismutase [Mn] OS=Chlamydia pneumoniae OX=83558 GN=sodA PE=3 SV=1	0.006	5	FALSE		1	1	1	1	207	23.5	5.88	0	1	other metabolic processes;stress response		other molecular function	Pf00081, Pf02777	45050101	sodA	cpa:CP_0718; cpj:sodM; cpn:CPn0057; cpt:CpB0058; Q9Z9C4				0	0		High	1
FALSE	High	Master Protein	Q20911	Cubilin homolog OS=Caenorhabditis elegans OX=6239 GN=cubn-1 PE=1 SV=4	0.008	0	FALSE		1	1	1	1	4047	453	5.86	0	1	other metabolic processes;transport	non-structural extracellular	other molecular function	Pf00008, Pf00431, Pf07645	179729	cubn-1	cel:CELE_ZC116.3; Q20911; Q23242		Neutrophil degranulation		1	0	110872	High	1
FALSE	High	Master Protein	Q7M936	3,4-dihydroxy-2-butanone 4-phosphate synthase OS=Wolinella succinogenes (strain ATCC 29543 / DSM 1740 / LMG 7466 / NCTC 11488 / FDC 602W) OX=273121 GN=ribB PE=3 SV=1	0.008	5	FALSE		1	1	1	1	347	39.1	6.27	0	1	other metabolic processes		other molecular function	Pf00925, Pf00926		ribB	Q7M936; wsu:WS1222				0	0	234883	High	1
FALSE	High	Master Protein	Q8NI35	InaD-like protein OS=Homo sapiens OX=9606 GN=PATJ PE=1 SV=3	0.006	1	FALSE		1	1	1	1	1801	196.2	4.94	0	1	cell organization and biogenesis;signal transduction;other biological processes	plasma membrane;other membranes;cytosol;cytoskeleton;other cell component		Pf00595, Pf09045		PATJ	O15249; O43742; O60833; Q5VUA5; Q5VUA6; Q5VUA7; Q5VUA8; Q5VUA9; Q5VUB0; Q8NI35; Q8WU78; Q9H3N9	ENSG00000132849	Tight junction interactions		1	0	193342	High	1
FALSE	High	Master Protein	Q61247	Alpha-2-antiplasmin OS=Mus musculus OX=10090 GN=Serpinf2 PE=1 SV=1	0.008	4	FALSE		2	2	2	2	491	54.9	6.3	0	2	cell organization and biogenesis;stress response;developmental processes;other biological processes	non-structural extracellular;other cell component	enzyme regulator activity;other molecular function	Pf00079	18816	Serpinf2	mmu:18816; Q61247	ENSMUSG00000038224	Platelet degranulation ; Dissolution of Fibrin Clot	Blood clotting cascade	3	0	476768	High	1
FALSE	High	Master Protein	Q91291	Heat shock 70 kDa protein OS=Pleurodeles waltl OX=8319 GN=HSP70 PE=2 SV=1	0.008	2	FALSE		1	1	1	1	645	70.9	6	0	1			other molecular function	Pf00012		HSP70	Q91291				0	0	198231	High	1
